# Supplementary material for: Effect of Static Magnetic Field on Monascus ruber M7 Based on Transcriptome Analysis
Source: J Fungi (Basel). 2021 Mar 30;7(4):256. doi: 10.3390/jof7040256 (PMC8066190; doi:10.3390/jof7040256)
Supplement: Supplementary file 1 [file jof-07-00256-s001.zip]

Archive with 17 entries (14 files):
- jof-1163320-supplementary/
- jof-1163320-supplementary/Supplementary materials/
- jof-1163320-supplementary/Supplementary materials/Figure S1. Morphological characters of M. ruber M7 under SMF.docx
- jof-1163320-supplementary/Supplementary materials/Figure S2. DEGs in the mitogen-activated protein kinase (MAPK) cascade of M. ruber M7 under 30mT SMF A.CK-3d vs SMF-3d Red upregulated; green downregulated..png
- jof-1163320-supplementary/Supplementary materials/Figure S2. DEGs in the mitogen-activated protein kinase (MAPK) cascade of M. ruber M7 under 30mT SMF B. CK-7d vs SMF-7d.png
- jof-1163320-supplementary/Supplementary materials/Table S1 Primer information of genes in qRT-PCR verification.xlsx
- jof-1163320-supplementary/Supplementary materials/Table S2 KEGG pathway enrichment DEGs of  CK-7d vs 30 mT-7d.xlsx
- jof-1163320-supplementary/Supplementary materials/Table S3 Differentially expressed genes ú¿DEGsú⌐ related to carbohydrate metabolism.xlsx
- jof-1163320-supplementary/Supplementary materials/Table S4 DEGs related to amino acid metabolism .xlsx
- jof-1163320-supplementary/Supplementary materials/Table S5 DEGs related to lipid metabolism.xlsx
- jof-1163320-supplementary/Supplementary materials/Table S6 DEGs related to secondary metabolism .xlsx
- jof-1163320-supplementary/Supplementary materials/Table S7 DEGs related to signal transduction pathways.xlsx
- jof-1163320-supplementary/Supplementary materials/Table S8 DEGs of transcription factors.xlsx
- jof-1163320-supplementary/Supplementary materials/The original images of Figure 5/
- jof-1163320-supplementary/Supplementary materials/The original images of Figure 5/Figure 5 (A).jpg
- jof-1163320-supplementary/Supplementary materials/The original images of Figure 5/Figure 5 (B).jpg
- jof-1163320-supplementary/Supplementary materials/The original images of Figure 5/Figure 5 (C).jpg
