# Supplementary material for: Effect of Static Magnetic Field on Monascus ruber M7 Based on Transcriptome Analysis
Source: J Fungi (Basel). 2021 Mar 30;7(4):256. doi: 10.3390/jof7040256 (PMC8066190; doi:10.3390/jof7040256)
Supplement: Supplementary file 1 [file jof-07-00256-s001.zip › jof-1163320-supplementary/Supplementary materials/Table S1 Primer information of genes in qRT-PCR verification.xlsx]

## Sheet: Sheet1
Table S1 Primer information of genes in qRT-PCR verification
Gene ID	Primers	Sequences (5’→3’)	Length (bp)
β-actin	β-actin-F	TTTCCTCCCGCCCTCTGA	105 bp
	β-actin-R	GCTGGCTTTGGCTTCTGC
A6162	6162-F	CGGTCAGGGCTTCTCCAAGT	156 bp
	6162-R	TCCGATGCCGTAAATTCCAC
A4683	4683-F	CCCTGTTCACCGCACTTT	181 bp
	4683-R	TTCACATAGGCACCCGTCT
A0868	0868-F	TTCTCGCTCCTCGTTCTTCC	231 bp
	0868-R	TCATCGTCCTGGTCGGTATCT
A6097	6097-F	CCAAAGCGACCCTCCTAA	174 bp
	6097-R	GCACCCTCATCATCCTCAT
A4617	4617-F	CCGAAGACACCAAGGCAAAGT	147 bp
	4617-R	CCTCCTTCCGAGCCATCAACT
A7654	7654-F	TCAAGGCTCTTTCTTTCATCGTC	180 bp
	7654-R	ACTGGTAGTCGGGCTTCGTG
A4720	4720-F	CAGGGCTTGGGCTCGCTAA	115 bp
	4720-R	TGGTCGGCTGCTTTCACATAC
A2064	2064-F	GTAATCTTGTTGTCGGGTGG	205 bp
	2064-R	CGATGTCGGAATTTGGGT
A4512	4512-F	CCTCCAATCACGGCTACCT	149 bp
	4512-R	CGACGACGACATATCGAACA
