# Supplementary material for: Effect of Static Magnetic Field on Monascus ruber M7 Based on Transcriptome Analysis
Source: J Fungi (Basel). 2021 Mar 30;7(4):256. doi: 10.3390/jof7040256 (PMC8066190; doi:10.3390/jof7040256)
Supplement: Supplementary file 1 [file jof-07-00256-s001.zip › jof-1163320-supplementary/Supplementary materials/Table S2 KEGG pathway enrichment DEGs of CK-7d vs 30 mT-7d.xlsx]

## Sheet: KEGG pathway enrichment
Pathway ID	Pathway Name	Level 1	Level 2	Term Candidate Gene Num	Total Candidate Gene Num	Term Gene Num	Total Gene Num	Rich Ratio	P value	Q value
ko00500	Starch and sucrose metabolism	Metabolism	Carbohydrate metabolism	10	155	82	3836	0.121951	0.00151006	0.0724827
ko00520	Amino sugar and nucleotide sugar metabolism	Metabolism	Carbohydrate metabolism	16	155	172	3836	0.0930233	0.00133765	0.0724827
ko00350	Tyrosine metabolism	Metabolism	Amino acid metabolism	10	155	106	3836	0.0943396	0.0097958	0.313466
ko00051	Fructose and mannose metabolism	Metabolism	Carbohydrate metabolism	6	155	56	3836	0.107143	0.0241894	0.456934
ko00360	Phenylalanine metabolism	Metabolism	Amino acid metabolism	9	155	105	3836	0.0857143	0.0248388	0.456934
ko01130	Biosynthesis of antibiotics	Metabolism	Global and overview maps	30	155	526	3836	0.0570342	0.0285583	0.456934
ko00010	Glycolysis / Gluconeogenesis	Metabolism	Carbohydrate metabolism	9	155	122	3836	0.0737705	0.0566259	0.679511
ko00030	Pentose phosphate pathway	Metabolism	Carbohydrate metabolism	4	155	35	3836	0.114286	0.0507586	0.679511
ko00380	Tryptophan metabolism	Metabolism	Amino acid metabolism	8	155	109	3836	0.0733945	0.071852	0.689779
ko00531	Glycosaminoglycan degradation	Metabolism	Glycan biosynthesis and metabolism	2	155	11	3836	0.181818	0.0702384	0.689779
ko00311	Penicillin and cephalosporin biosynthesis	Metabolism	Biosynthesis of other secondary metabolites	2	155	12	3836	0.166667	0.0821105	0.70506
ko00564	Glycerophospholipid metabolism	Metabolism	Lipid metabolism	8	155	114	3836	0.0701754	0.0881326	0.70506
ko00052	Galactose metabolism	Metabolism	Carbohydrate metabolism	4	155	45	3836	0.0888889	0.106482	0.722062
ko00254	Aflatoxin biosynthesis	Metabolism	Biosynthesis of other secondary metabolites	3	155	31	3836	0.0967742	0.127865	0.722062
ko00561	Glycerolipid metabolism	Metabolism	Lipid metabolism	5	155	66	3836	0.0757576	0.126374	0.722062
ko00603	Glycosphingolipid biosynthesis - globo and isoglobo series	Metabolism	Glycan biosynthesis and metabolism	1	155	3	3836	0.333333	0.116417	0.722062
ko00904	Diterpenoid biosynthesis	Metabolism	Metabolism of terpenoids and polyketides	2	155	18	3836	0.111111	0.163026	0.869474
ko00404	Staurosporine biosynthesis	Metabolism	Biosynthesis of other secondary metabolites	1	155	5	3836	0.2	0.186442	0.894923
ko00909	Sesquiterpenoid and triterpenoid biosynthesis	Metabolism	Metabolism of terpenoids and polyketides	1	155	5	3836	0.2	0.186442	0.894923
ko00020	Citrate cycle (TCA cycle)	Metabolism	Carbohydrate metabolism	1	155	49	3836	0.0204082	0.869197	0.976209
ko00040	Pentose and glucuronate interconversions	Metabolism	Carbohydrate metabolism	3	155	52	3836	0.0576923	0.351322	0.976209
ko00053	Ascorbate and aldarate metabolism	Metabolism	Carbohydrate metabolism	1	155	22	3836	0.0454545	0.597456	0.976209
ko00061	Fatty acid biosynthesis	Metabolism	Lipid metabolism	2	155	41	3836	0.0487805	0.498531	0.976209
ko00071	Fatty acid degradation	Metabolism	Lipid metabolism	4	155	82	3836	0.0487805	0.424681	0.976209
ko00072	Synthesis and degradation of ketone bodies	Metabolism	Lipid metabolism	1	155	13	3836	0.0769231	0.415531	0.976209
ko00100	Steroid biosynthesis	Metabolism	Lipid metabolism	3	155	45	3836	0.0666667	0.272864	0.976209
ko00130	Ubiquinone and other terpenoid-quinone biosynthesis	Metabolism	Metabolism of cofactors and vitamins	5	155	93	3836	0.0537634	0.322261	0.976209
ko00190	Oxidative phosphorylation	Metabolism	Energy metabolism	3	155	82	3836	0.0365854	0.651458	0.976209
ko00220	Arginine biosynthesis	Metabolism	Amino acid metabolism	1	155	36	3836	0.0277778	0.775034	0.976209
ko00230	Purine metabolism	Metabolism	Nucleotide metabolism	3	155	125	3836	0.024	0.888657	0.976209
ko00240	Pyrimidine metabolism	Metabolism	Nucleotide metabolism	4	155	66	3836	0.0606061	0.276319	0.976209
ko00250	Alanine, aspartate and glutamate metabolism	Metabolism	Amino acid metabolism	3	155	96	3836	0.03125	0.753302	0.976209
ko00260	Glycine, serine and threonine metabolism	Metabolism	Amino acid metabolism	2	155	130	3836	0.0153846	0.971507	0.976209
ko00270	Cysteine and methionine metabolism	Metabolism	Amino acid metabolism	3	155	71	3836	0.0422535	0.552839	0.976209
ko00280	Valine, leucine and isoleucine degradation	Metabolism	Amino acid metabolism	3	155	86	3836	0.0348837	0.683274	0.976209
ko00300	Lysine biosynthesis	Metabolism	Amino acid metabolism	2	155	25	3836	0.08	0.267969	0.976209
ko00310	Lysine degradation	Metabolism	Amino acid metabolism	2	155	86	3836	0.0232558	0.869821	0.976209
ko00330	Arginine and proline metabolism	Metabolism	Amino acid metabolism	4	155	113	3836	0.0353982	0.677869	0.976209
ko00340	Histidine metabolism	Metabolism	Amino acid metabolism	1	155	38	3836	0.0263158	0.793014	0.976209
ko00400	Phenylalanine, tyrosine and tryptophan biosynthesis	Metabolism	Amino acid metabolism	2	155	43	3836	0.0465116	0.524187	0.976209
ko00410	beta-Alanine metabolism	Metabolism	Metabolism of other amino acids	1	155	75	3836	0.0133333	0.956032	0.976209
ko00440	Phosphonate and phosphinate metabolism	Metabolism	Metabolism of other amino acids	1	155	6	3836	0.166667	0.219358	0.976209
ko00450	Selenocompound metabolism	Metabolism	Metabolism of other amino acids	1	155	12	3836	0.0833333	0.39084	0.976209
ko00460	Cyanoamino acid metabolism	Metabolism	Metabolism of other amino acids	1	155	30	3836	0.0333333	0.711243	0.976209
ko00480	Glutathione metabolism	Metabolism	Metabolism of other amino acids	2	155	49	3836	0.0408163	0.595745	0.976209
ko00510	N-Glycan biosynthesis	Metabolism	Glycan biosynthesis and metabolism	2	155	68	3836	0.0294118	0.768884	0.976209
ko00511	Other glycan degradation	Metabolism	Glycan biosynthesis and metabolism	1	155	19	3836	0.0526316	0.544132	0.976209
ko00513	Various types of N-glycan biosynthesis	Metabolism	Glycan biosynthesis and metabolism	4	155	64	3836	0.0625	0.258201	0.976209
ko00562	Inositol phosphate metabolism	Metabolism	Carbohydrate metabolism	3	155	72	3836	0.0416667	0.562453	0.976209
ko00563	Glycosylphosphatidylinositol (GPI)-anchor biosynthesis	Metabolism	Glycan biosynthesis and metabolism	1	155	27	3836	0.037037	0.672905	0.976209
ko00565	Ether lipid metabolism	Metabolism	Lipid metabolism	1	155	32	3836	0.03125	0.734287	0.976209
ko00590	Arachidonic acid metabolism	Metabolism	Lipid metabolism	1	155	11	3836	0.0909091	0.365113	0.976209
ko00600	Sphingolipid metabolism	Metabolism	Lipid metabolism	1	155	34	3836	0.0294118	0.755502	0.976209
ko00620	Pyruvate metabolism	Metabolism	Carbohydrate metabolism	5	155	170	3836	0.0294118	0.826582	0.976209
ko00630	Glyoxylate and dicarboxylate metabolism	Metabolism	Carbohydrate metabolism	2	155	78	3836	0.025641	0.831253	0.976209
ko00640	Propanoate metabolism	Metabolism	Carbohydrate metabolism	3	155	76	3836	0.0394737	0.599644	0.976209
ko00650	Butanoate metabolism	Metabolism	Carbohydrate metabolism	1	155	59	3836	0.0169492	0.91392	0.976209
ko00670	One carbon pool by folate	Metabolism	Metabolism of cofactors and vitamins	1	155	29	3836	0.0344828	0.698988	0.976209
ko00680	Methane metabolism	Metabolism	Energy metabolism	1	155	39	3836	0.025641	0.801461	0.976209
ko00730	Thiamine metabolism	Metabolism	Metabolism of cofactors and vitamins	2	155	56	3836	0.0357143	0.668748	0.976209
ko00740	Riboflavin metabolism	Metabolism	Metabolism of cofactors and vitamins	2	155	46	3836	0.0434783	0.560996	0.976209
ko00760	Nicotinate and nicotinamide metabolism	Metabolism	Metabolism of cofactors and vitamins	3	155	59	3836	0.0508475	0.428878	0.976209
ko00770	Pantothenate and CoA biosynthesis	Metabolism	Metabolism of cofactors and vitamins	2	155	55	3836	0.0363636	0.659004	0.976209
ko00780	Biotin metabolism	Metabolism	Metabolism of cofactors and vitamins	2	155	32	3836	0.0625	0.373208	0.976209
ko00790	Folate biosynthesis	Metabolism	Metabolism of cofactors and vitamins	1	155	56	3836	0.0178571	0.902396	0.976209
ko00860	Porphyrin and chlorophyll metabolism	Metabolism	Metabolism of cofactors and vitamins	2	155	42	3836	0.047619	0.511468	0.976209
ko00910	Nitrogen metabolism	Metabolism	Energy metabolism	2	155	30	3836	0.0666667	0.343577	0.976209
ko00970	Aminoacyl-tRNA biosynthesis	Genetic Information Processing	Translation	3	155	85	3836	0.0352941	0.675526	0.976209
ko01200	Carbon metabolism	Metabolism	Global and overview maps	7	155	182	3836	0.0384615	0.610131	0.976209
ko01210	2-Oxocarboxylic acid metabolism	Metabolism	Global and overview maps	3	155	68	3836	0.0441176	0.523272	0.976209
ko01212	Fatty acid metabolism	Metabolism	Global and overview maps	2	155	82	3836	0.0243902	0.851667	0.976209
ko01230	Biosynthesis of amino acids	Metabolism	Global and overview maps	5	155	200	3836	0.025	0.915262	0.976209
ko02010	ABC transporters	Environmental Information Processing	Membrane transport	1	155	49	3836	0.0204082	0.869197	0.976209
ko03008	Ribosome biogenesis in eukaryotes	Genetic Information Processing	Translation	4	155	112	3836	0.0357143	0.671009	0.976209
ko03010	Ribosome	Genetic Information Processing	Translation	2	155	135	3836	0.0148148	0.976209	0.976209
ko03013	RNA transport	Genetic Information Processing	Translation	4	155	171	3836	0.0233918	0.922445	0.976209
ko03015	mRNA surveillance pathway	Genetic Information Processing	Translation	1	155	76	3836	0.0131579	0.957844	0.976209
ko03018	RNA degradation	Genetic Information Processing	Folding, sorting and degradation	3	155	123	3836	0.0243902	0.882035	0.976209
ko03040	Spliceosome	Genetic Information Processing	Transcription	5	155	142	3836	0.0352113	0.688267	0.976209
ko03050	Proteasome	Genetic Information Processing	Folding, sorting and degradation	2	155	51	3836	0.0392157	0.617753	0.976209
ko03410	Base excision repair	Genetic Information Processing	Replication and repair	1	155	33	3836	0.030303	0.745114	0.976209
ko03420	Nucleotide excision repair	Genetic Information Processing	Replication and repair	1	155	52	3836	0.0192308	0.884613	0.976209
ko03440	Homologous recombination	Genetic Information Processing	Replication and repair	2	155	112	3836	0.0178571	0.946094	0.976209
ko04011	MAPK signaling pathway - yeast	Environmental Information Processing	Signal transduction	18	155	399	3836	0.0451128	0.345328	0.976209
ko04070	Phosphatidylinositol signaling system	Environmental Information Processing	Signal transduction	1	155	39	3836	0.025641	0.801461	0.976209
ko04111	Cell cycle - yeast	Cellular Processes	Cell growth and death	9	155	216	3836	0.0416667	0.512776	0.976209
ko04113	Meiosis - yeast	Cellular Processes	Cell growth and death	7	155	206	3836	0.0339806	0.737089	0.976209
ko04120	Ubiquitin mediated proteolysis	Genetic Information Processing	Folding, sorting and degradation	1	155	79	3836	0.0126582	0.962847	0.976209
ko04138	Autophagy - yeast	Cellular Processes	Transport and catabolism	2	155	124	3836	0.016129	0.964685	0.976209
ko04139	Mitophagy - yeast	Cellular Processes	Transport and catabolism	5	155	109	3836	0.0458716	0.452258	0.976209
ko04141	Protein processing in endoplasmic reticulum	Genetic Information Processing	Folding, sorting and degradation	5	155	144	3836	0.0347222	0.700157	0.976209
ko04144	Endocytosis	Cellular Processes	Transport and catabolism	6	155	175	3836	0.0342857	0.719657	0.976209
ko04146	Peroxisome	Cellular Processes	Transport and catabolism	4	155	160	3836	0.025	0.895692	0.976209
ko04213	Longevity regulating pathway - multiple species	Organismal Systems	Aging	3	155	54	3836	0.0555556	0.373701	0.976209
