# Supplementary material for: Effect of Static Magnetic Field on Monascus ruber M7 Based on Transcriptome Analysis
Source: J Fungi (Basel). 2021 Mar 30;7(4):256. doi: 10.3390/jof7040256 (PMC8066190; doi:10.3390/jof7040256)
Supplement: Supplementary file 1 [file jof-07-00256-s001.zip › jof-1163320-supplementary/Supplementary materials/Table S3 Differentially expressed genes ú¿DEGsú⌐ related to carbohydrate metabolism.xlsx]

## Sheet: Table S3
Table S3 DEGs of glycolysis / gluconeogenesis
Gene ID	Gene name	Function	Pathway Name	Level 1	Level 2	log2(30mT_3/CK_3)	log2(30mT_7/CK_7)
A1686	DLD, lpd, pdhD	dihydrolipoamide dehydrogenase [EC:1.8.1.4]	ko00010//Glycolysis / Gluconeogenesis;ko00260//Glycine, serine and threonine metabolism;ko01200//Carbon metabolism;ko00630//Glyoxylate and dicarboxylate metabolism;ko00640//Propanoate metabolism;ko01110//Biosynthesis of secondary metabolites;ko04113//Meiosis - yeast;ko01100//Metabolic pathways;ko00280//Valine, leucine and isoleucine degradation;ko00020//Citrate cycle (TCA cycle);ko01130//Biosynth…	Metabolism;Cellular Processes	Global and overview maps;Carbohydrate metabolism;Cell growth and death;Amino acid metabolism	3.22045	—
A7181	PDC, pdc	pyruvate decarboxylase [EC:4.1.1.1]	ko01100//Metabolic pathways;ko00010//Glycolysis / Gluconeogenesis;ko01110//Biosynthesis of secondary metabolites	Metabolism	Carbohydrate metabolism;Global and overview maps	1.95122	—
A7184	PDC, pdc	pyruvate decarboxylase [EC:4.1.1.1]	ko01100//Metabolic pathways;ko00010//Glycolysis / Gluconeogenesis;ko04111//Cell cycle - yeast;ko01110//Biosynthesis of secondary metabolites	Cellular Processes;Metabolism	Cell growth and death;Global and overview maps;Carbohydrate metabolism	1.53077	0.663025
A3816	ENO, eno	enolase [EC:4.2.1.11]	ko01110//Biosynthesis of secondary metabolites;ko01130//Biosynthesis of antibiotics;ko01200//Carbon metabolism;ko00680//Methane metabolism;ko01230//Biosynthesis of amino acids;ko03018//RNA degradation;ko00010//Glycolysis / Gluconeogenesis;ko01100//Metabolic pathways	Genetic Information Processing;Metabolism	Global and overview maps;Carbohydrate metabolism;Folding, sorting and degradation;Energy metabolism	1.51971	—
A4665	ALDH	aldehyde dehydrogenase (NAD+) [EC:1.2.1.3]	ko01130//Biosynthesis of antibiotics;ko00410//beta-Alanine metabolism;ko00380//Tryptophan metabolism;ko01110//Biosynthesis of secondary metabolites;ko00340//Histidine metabolism;ko00330//Arginine and proline metabolism;ko00620//Pyruvate metabolism;ko00071//Fatty acid degradation;ko00053//Ascorbate and aldarate metabolism;ko00010//Glycolysis / Gluconeogenesis;ko00280//Valine, leucine and isoleucin…	Metabolism	Amino acid metabolism;Lipid metabolism;Metabolism of other amino acids;Global and overview maps;Carbohydrate metabolism	1.47006	—
A6054	PDC, pdc	pyruvate decarboxylase [EC:4.1.1.1]	ko01100//Metabolic pathways;ko00010//Glycolysis / Gluconeogenesis;ko00564//Glycerophospholipid metabolism;ko01110//Biosynthesis of secondary metabolites	Metabolism	Global and overview maps;Carbohydrate metabolism;Lipid metabolism	1.33155	—
A3401	PDC, pdc; psd, PISD	pyruvate decarboxylase [EC:4.1.1.1];phosphatidylserine decarboxylase [EC:4.1.1.65]	ko04146//Peroxisome;ko01110//Biosynthesis of secondary metabolites;ko01100//Metabolic pathways;ko01130//Biosynthesis of antibiotics;ko00900//Terpenoid backbone biosynthesis;ko00564//Glycerophospholipid metabolism;ko00010//Glycolysis / Gluconeogenesis	Cellular Processes;Metabolism	Global and overview maps;Metabolism of terpenoids and polyketides;Carbohydrate metabolism;Transport and catabolism;Lipid metabolism	1.20562	—
A0796	adhP	alcohol dehydrogenase, propanol-preferring [EC:1.1.1.1]	ko00350//Tyrosine metabolism;ko00071//Fatty acid degradation;ko01110//Biosynthesis of secondary metabolites;ko00010//Glycolysis / Gluconeogenesis;ko01130//Biosynthesis of antibiotics;ko01100//Metabolic pathways	Metabolism	Global and overview maps;Amino acid metabolism;Lipid metabolism;Carbohydrate metabolism	1.19533	—
A1265	RRP5, PDCD11; ALDH	rRNA biogenesis protein RRP5; aldehyde dehydrogenase (NAD+) [EC:1.2.1.3]	ko00071//Fatty acid degradation;ko01130//Biosynthesis of antibiotics;ko01100//Metabolic pathways;ko00053//Ascorbate and aldarate metabolism;ko01110//Biosynthesis of secondary metabolites;ko00340//Histidine metabolism;ko00010//Glycolysis / Gluconeogenesis;ko00410//beta-Alanine metabolism;ko00380//Tryptophan metabolism;ko00561//Glycerolipid metabolism;ko00310//Lysine degradation;ko00280//Valine, le…	Metabolism	Lipid metabolism;Metabolism of other amino acids;Amino acid metabolism;Carbohydrate metabolism;Global and overview maps	1.07744	—
A7063	HK	hexokinase [EC:2.7.1.1]	ko00052//Galactose metabolism;ko00520//Amino sugar and nucleotide sugar metabolism;ko01110//Biosynthesis of secondary metabolites;ko01200//Carbon metabolism;ko00010//Glycolysis / Gluconeogenesis;ko00500//Starch and sucrose metabolism;ko00051//Fructose and mannose metabolism;ko01130//Biosynthesis of antibiotics;ko01100//Metabolic pathways	Metabolism	Global and overview maps;Carbohydrate metabolism	0.963905	—
A2080	PDC, pdc	pyruvate decarboxylase [EC:4.1.1.1]	ko01110//Biosynthesis of secondary metabolites;ko01100//Metabolic pathways;ko00010//Glycolysis / Gluconeogenesis	Metabolism	Carbohydrate metabolism;Global and overview maps	0.809405	—
A0153	PGK, pgk	phosphoglycerate kinase [EC:2.7.2.3]	ko01130//Biosynthesis of antibiotics;ko00010//Glycolysis / Gluconeogenesis;ko01110//Biosynthesis of secondary metabolites;ko01230//Biosynthesis of amino acids;ko01200//Carbon metabolism;ko01100//Metabolic pathways	Metabolism	Carbohydrate metabolism;Global and overview maps	0.799731	—
A5226	HK	hexokinase [EC:2.7.1.1]	ko01200//Carbon metabolism;ko00500//Starch and sucrose metabolism;ko01130//Biosynthesis of antibiotics;ko01100//Metabolic pathways;ko01110//Biosynthesis of secondary metabolites;ko00052//Galactose metabolism;ko00520//Amino sugar and nucleotide sugar metabolism;ko00051//Fructose and mannose metabolism;ko00010//Glycolysis / Gluconeogenesis	Metabolism	Global and overview maps;Carbohydrate metabolism	0.796773	—
A3652	gpmI	2,3-bisphosphoglycerate-independent phosphoglycerate mutase [EC:5.4.2.12]	ko01230//Biosynthesis of amino acids;ko00010//Glycolysis / Gluconeogenesis;ko01110//Biosynthesis of secondary metabolites;ko00680//Methane metabolism;ko01130//Biosynthesis of antibiotics;ko01200//Carbon metabolism;ko01100//Metabolic pathways;ko00260//Glycine, serine and threonine metabolism	Metabolism	Energy metabolism;Global and overview maps;Carbohydrate metabolism;Amino acid metabolism	0.776842	—
A4200	PSMC2, RPT1; PDC, pdc	26S proteasome regulatory subunit T1; pyruvate decarboxylase [EC:4.1.1.1]	ko00660//C5-Branched dibasic acid metabolism;ko00010//Glycolysis / Gluconeogenesis;ko01210//2-Oxocarboxylic acid metabolism;ko00770//Pantothenate and CoA biosynthesis;ko01110//Biosynthesis of secondary metabolites;ko01130//Biosynthesis of antibiotics;ko01100//Metabolic pathways;ko00650//Butanoate metabolism;ko00290//Valine, leucine and isoleucine biosynthesis;ko01230//Biosynthesis of amino acids;…	Metabolism;Genetic Information Processing	Metabolism of cofactors and vitamins;Global and overview maps;Amino acid metabolism;Carbohydrate metabolism;Folding, sorting and degradation	0.748039	—
A4871	HK	hexokinase [EC:2.7.1.1]	ko01130//Biosynthesis of antibiotics;ko00010//Glycolysis / Gluconeogenesis;ko01110//Biosynthesis of secondary metabolites;ko00051//Fructose and mannose metabolism;ko01100//Metabolic pathways;ko00520//Amino sugar and nucleotide sugar metabolism;ko01200//Carbon metabolism;ko00052//Galactose metabolism;ko00500//Starch and sucrose metabolism	Metabolism	Carbohydrate metabolism;Global and overview maps	0.745354	—
A1660	PDC, pdc; psd, PISD	pyruvate decarboxylase [EC:4.1.1.1];phosphatidylserine decarboxylase [EC:4.1.1.65]	ko01110//Biosynthesis of secondary metabolites;ko00900//Terpenoid backbone biosynthesis;ko04146//Peroxisome;ko00010//Glycolysis / Gluconeogenesis;ko01100//Metabolic pathways;ko00564//Glycerophospholipid metabolism;ko01130//Biosynthesis of antibiotics	Metabolism;Cellular Processes	Global and overview maps;Transport and catabolism;Metabolism of terpenoids and polyketides;Lipid metabolism;Carbohydrate metabolism	0.71616	—
A0079	PDC, pdc; psd, PISD	pyruvate decarboxylase [EC:4.1.1.1];phosphatidylserine decarboxylase [EC:4.1.1.65]	ko00010//Glycolysis / Gluconeogenesis;ko01100//Metabolic pathways;ko01110//Biosynthesis of secondary metabolites;ko00564//Glycerophospholipid metabolism	Metabolism	Carbohydrate metabolism;Global and overview maps;Lipid metabolism	0.656036	0.585945
A5850	galM, GALM	aldose 1-epimerase [EC:5.1.3.3]	ko01100//Metabolic pathways;ko01110//Biosynthesis of secondary metabolites;ko01130//Biosynthesis of antibiotics;ko00010//Glycolysis / Gluconeogenesis;ko00052//Galactose metabolism	Metabolism	Carbohydrate metabolism;Global and overview maps	0.651579	—
A6855	FBA, fbaA	fructose-bisphosphate aldolase, class II [EC:4.1.2.13]	ko00030//Pentose phosphate pathway;ko00051//Fructose and mannose metabolism;ko00010//Glycolysis / Gluconeogenesis;ko00680//Methane metabolism;ko01110//Biosynthesis of secondary metabolites;ko01130//Biosynthesis of antibiotics;ko01200//Carbon metabolism;ko01230//Biosynthesis of amino acids;ko01100//Metabolic pathways	Metabolism	Energy metabolism;Carbohydrate metabolism;Global and overview maps	0.606034	—
A4620	ALDH	aldehyde dehydrogenase (NAD+) [EC:1.2.1.3]	ko00410//beta-Alanine metabolism;ko00360//Phenylalanine metabolism;ko01130//Biosynthesis of antibiotics;ko00350//Tyrosine metabolism;ko00071//Fatty acid degradation;ko00620//Pyruvate metabolism;ko01110//Biosynthesis of secondary metabolites;ko00561//Glycerolipid metabolism;ko01100//Metabolic pathways;ko00310//Lysine degradation;ko00010//Glycolysis / Gluconeogenesis;ko00380//Tryptophan metabolism;…	Metabolism	Carbohydrate metabolism;Metabolism of other amino acids;Global and overview maps;Amino acid metabolism;Lipid metabolism	-0.806551	1.17656
A3854	ALDH	aldehyde dehydrogenase (NAD(P)+) [EC:1.2.1.5]	ko01100//Metabolic pathways;ko00410//beta-Alanine metabolism;ko00010//Glycolysis / Gluconeogenesis;ko01110//Biosynthesis of secondary metabolites;ko00350//Tyrosine metabolism;ko00360//Phenylalanine metabolism;ko00340//Histidine metabolism	Metabolism	Carbohydrate metabolism;Amino acid metabolism;Global and overview maps;Metabolism of other amino acids	-1.19477	—
A0609	adhP	alcohol dehydrogenase, propanol-preferring [EC:1.1.1.1]	ko01130//Biosynthesis of antibiotics;ko00071//Fatty acid degradation;ko01100//Metabolic pathways;ko00350//Tyrosine metabolism;ko00010//Glycolysis / Gluconeogenesis;ko01110//Biosynthesis of secondary metabolites	Metabolism	Global and overview maps;Amino acid metabolism;Lipid metabolism;Carbohydrate metabolism	-1.51596	—
A6980	E5.1.3.15	glucose-6-phosphate 1-epimerase	ko00010//Glycolysis / Gluconeogenesis;ko01130//Biosynthesis of antibiotics;ko01100//Metabolic pathways;ko01110//Biosynthesis of secondary metabolites	Metabolism	Carbohydrate metabolism;Global and overview maps	-1.52913	—
A1658	HK	hexokinase [EC:2.7.1.1]	ko00500//Starch and sucrose metabolism;ko01110//Biosynthesis of secondary metabolites;ko00052//Galactose metabolism;ko01200//Carbon metabolism;ko00010//Glycolysis / Gluconeogenesis;ko01130//Biosynthesis of antibiotics;ko00051//Fructose and mannose metabolism;ko01100//Metabolic pathways;ko00520//Amino sugar and nucleotide sugar metabolism	Metabolism	Global and overview maps;Carbohydrate metabolism	—	0.929708
A3171	adhP	alcohol dehydrogenase, propanol-preferring [EC:1.1.1.1]	ko00010//Glycolysis / Gluconeogenesis;ko01100//Metabolic pathways;ko00350//Tyrosine metabolism;ko00071//Fatty acid degradation;ko01130//Biosynthesis of antibiotics;ko01110//Biosynthesis of secondary metabolites	Metabolism	Global and overview maps;Carbohydrate metabolism;Lipid metabolism;Amino acid metabolism	—	-0.852603
A3880	PMPCB, MAS1	mitochondrial-processing peptidase subunit beta [EC:3.4.24.64]	ko01130//Biosynthesis of antibiotics;ko00010//Glycolysis / Gluconeogenesis;ko00040//Pentose and glucuronate interconversions;ko00860//Porphyrin and chlorophyll metabolism;ko01100//Metabolic pathways;ko01110//Biosynthesis of secondary metabolites;ko00561//Glycerolipid metabolism	Metabolism	Metabolism of cofactors and vitamins;Carbohydrate metabolism;Lipid metabolism;Global and overview maps	—	-0.852804
A7279	E5.1.3.15	glucose-6-phosphate 1-epimerase	ko00010//Glycolysis / Gluconeogenesis;ko00561//Glycerolipid metabolism;ko01110//Biosynthesis of secondary metabolites;ko01100//Metabolic pathways;ko01130//Biosynthesis of antibiotics	Metabolism	Global and overview maps;Lipid metabolism;Carbohydrate metabolism	—	-0.872296
A0708	adhP	alcohol dehydrogenase, propanol-preferring	ko01130//Biosynthesis of antibiotics;ko01100//Metabolic pathways;ko00071//Fatty acid degradation;ko00010//Glycolysis / Gluconeogenesis;ko00350//Tyrosine metabolism;ko01110//Biosynthesis of secondary metabolites	Metabolism	Global and overview maps;Lipid metabolism;Amino acid metabolism;Carbohydrate metabolism	—	-0.883136
A4258	adhP	alcohol dehydrogenase, propanol-preferring	ko01100//Metabolic pathways;ko01130//Biosynthesis of antibiotics;ko00071//Fatty acid degradation;ko01110//Biosynthesis of secondary metabolites;ko00350//Tyrosine metabolism;ko00010//Glycolysis / Gluconeogenesis	Metabolism	Amino acid metabolism;Lipid metabolism;Carbohydrate metabolism;Global and overview maps	—	-1.87208
Table S3 DEGs of galactose metabolism
Gene ID	Gene name	Function	Pathway Name	Level 1	Level 2	log2(30mT_3/CK_3)	log2(30mT_7/CK_7)
A6909	galK	galactokinase [EC:2.7.1.6]	ko01100//Metabolic pathways;ko00052//Galactose metabolism;ko00520//Amino sugar and nucleotide sugar metabolism	Metabolism	Global and overview maps;Carbohydrate metabolism	1.13706	—
A4813	treC; IMA, malL	trehalose-6-phosphate hydrolase [EC:3.2.1.93]; oligo-1,6-glucosidase [EC:3.2.1.10]	ko00052//Galactose metabolism;ko00500//Starch and sucrose metabolism;ko01100//Metabolic pathways	Metabolism	Global and overview maps;Carbohydrate metabolism	0.998255	—
A7063	HK	hexokinase [EC:2.7.1.1]	ko00052//Galactose metabolism;ko00520//Amino sugar and nucleotide sugar metabolism;ko01110//Biosynthesis of secondary metabolites;ko01200//Carbon metabolism;ko00010//Glycolysis / Gluconeogenesis;ko00500//Starch and sucrose metabolism;ko00051//Fructose and mannose metabolism;ko01130//Biosynthesis of antibiotics;ko01100//Metabolic pathways	Metabolism	Global and overview maps;Carbohydrate metabolism	0.963905	—
A5226	HK	hexokinase [EC:2.7.1.1]	ko01200//Carbon metabolism;ko00500//Starch and sucrose metabolism;ko01130//Biosynthesis of antibiotics;ko01100//Metabolic pathways;ko01110//Biosynthesis of secondary metabolites;ko00052//Galactose metabolism;ko00520//Amino sugar and nucleotide sugar metabolism;ko00051//Fructose and mannose metabolism;ko00010//Glycolysis / Gluconeogenesis	Metabolism	Global and overview maps;Carbohydrate metabolism	0.796773	—
A4871	HK	hexokinase [EC:2.7.1.1]	ko01130//Biosynthesis of antibiotics;ko00010//Glycolysis / Gluconeogenesis;ko01110//Biosynthesis of secondary metabolites;ko00051//Fructose and mannose metabolism;ko01100//Metabolic pathways;ko00520//Amino sugar and nucleotide sugar metabolism;ko01200//Carbon metabolism;ko00052//Galactose metabolism;ko00500//Starch and sucrose metabolism	Metabolism	Carbohydrate metabolism;Global and overview maps	0.745354	—
A4138	E3.2.1.22B, galA, rafA; APA1_2	alpha-galactosidase [EC:3.2.1.22]; sulfate adenylyltransferase (ADP) / ATP adenylyltransferase [EC:2.7.7.5 2.7.7.53]	ko00920//Sulfur metabolism;ko00600//Sphingolipid metabolism;ko00052//Galactose metabolism;ko00603//Glycosphingolipid biosynthesis - globo and isoglobo series;ko00561//Glycerolipid metabolism;ko01100//Metabolic pathways;ko00230//Purine metabolism	Metabolism	Nucleotide metabolism;Glycan biosynthesis and metabolism;Lipid metabolism;Carbohydrate metabolism;Global and overview maps;Energy metabolism	0.711369	—
A5850	galM, GALM	aldose 1-epimerase [EC:5.1.3.3]	ko01100//Metabolic pathways;ko01110//Biosynthesis of secondary metabolites;ko01130//Biosynthesis of antibiotics;ko00010//Glycolysis / Gluconeogenesis;ko00052//Galactose metabolism	Metabolism	Carbohydrate metabolism;Global and overview maps	0.651579	—
A4814	IMA, malL	oligo-1,6-glucosidase [EC:3.2.1.10]	ko00500//Starch and sucrose metabolism;ko01100//Metabolic pathways;ko00052//Galactose metabolism	Metabolism	Carbohydrate metabolism;Global and overview maps	0.623772	—
A3074	dgoD	galactonate dehydratase [EC:4.2.1.6]	ko00052//Galactose metabolism;ko01100//Metabolic pathways	Metabolism	Global and overview maps;Carbohydrate metabolism	-0.624469	—
A6795	IMA, malL	oligo-1,6-glucosidase [EC:3.2.1.10]	ko01100//Metabolic pathways;ko00500//Starch and sucrose metabolism;ko00052//Galactose metabolism	Metabolism	Carbohydrate metabolism;Global and overview maps	-0.884459	—
A4694	treC; IMA, malL	trehalose-6-phosphate hydrolase [EC:3.2.1.93]; oligo-1,6-glucosidase [EC:3.2.1.10]	ko00052//Galactose metabolism;ko01100//Metabolic pathways;ko00500//Starch and sucrose metabolism	Metabolism	Carbohydrate metabolism;Global and overview maps	—	-0.95953
A4702	GAL4; dgoD	transcriptional regulatory protein GAL4; galactonate dehydratase [EC:4.2.1.6]	ko01100//Metabolic pathways;ko00052//Galactose metabolism;ko04113//Meiosis - yeast;ko04111//Cell cycle - yeast	Metabolism;Cellular Processes	Carbohydrate metabolism;Cell growth and death;Global and overview maps	—	-0.589686
A4703	IMA, malL	oligo-1,6-glucosidase [EC:3.2.1.10]	ko00500//Starch and sucrose metabolism;ko00052//Galactose metabolism;ko01100//Metabolic pathways	Metabolism	Global and overview maps;Carbohydrate metabolism	—	-0.896644
Table S3 DEGs of starch and sucrose metabolism
Gene ID	Gene name	Function	Pathway Name	Level 1	Level 2	log2(30mT_3/CK_3)	log2(30mT_7/CK_7)
A4813	treC; IMA, malL	trehalose-6-phosphate hydrolase [EC:3.2.1.93]; oligo-1,6-glucosidase [EC:3.2.1.10]	ko00052//Galactose metabolism;ko00500//Starch and sucrose metabolism;ko01100//Metabolic pathways	Metabolism	Global and overview maps;Carbohydrate metabolism	0.998255	—
A7063	HK	hexokinase [EC:2.7.1.1]	ko00052//Galactose metabolism;ko00520//Amino sugar and nucleotide sugar metabolism;ko01110//Biosynthesis of secondary metabolites;ko01200//Carbon metabolism;ko00010//Glycolysis / Gluconeogenesis;ko00500//Starch and sucrose metabolism;ko00051//Fructose and mannose metabolism;ko01130//Biosynthesis of antibiotics;ko01100//Metabolic pathways	Metabolism	Global and overview maps;Carbohydrate metabolism	0.963905	—
A6053	AMY, amyA, malS	alpha-amylase [EC:3.2.1.1]	ko00500//Starch and sucrose metabolism;ko01100//Metabolic pathways	Metabolism	Global and overview maps;Carbohydrate metabolism	0.941202	—
A0315	E4.6.1.1	adenylate cyclase	ko00460//Cyanoamino acid metabolism;ko04113//Meiosis - yeast;ko01110//Biosynthesis of secondary metabolites;ko01100//Metabolic pathways;ko00230//Purine metabolism;ko00500//Starch and sucrose metabolism;ko04213//Longevity regulating pathway - multiple species	Metabolism;Organismal Systems;Cellular Processes	Aging;Carbohydrate metabolism;Metabolism of other amino acids;Cell growth and death;Nucleotide metabolism;Global and overview maps	0.882552	—
A1575	leuB, IMDH	3-isopropylmalate dehydrogenase [EC:1.1.1.85]	ko00660//C5-Branched dibasic acid metabolism;ko01110//Biosynthesis of secondary metabolites;ko00290//Valine, leucine and isoleucine biosynthesis;ko01210//2-Oxocarboxylic acid metabolism;ko00460//Cyanoamino acid metabolism;ko00500//Starch and sucrose metabolism;ko01230//Biosynthesis of amino acids;ko01100//Metabolic pathways	Metabolism	Carbohydrate metabolism;Amino acid metabolism;Metabolism of other amino acids;Global and overview maps	0.860994	—
A4770	EXGB	glucan endo-1,6-beta-glucosidase [EC:3.2.1.75]	ko00500//Starch and sucrose metabolism;ko01100//Metabolic pathways	Metabolism	Global and overview maps;Carbohydrate metabolism	0.799956	—
A5226	HK	hexokinase [EC:2.7.1.1]	ko01200//Carbon metabolism;ko00500//Starch and sucrose metabolism;ko01130//Biosynthesis of antibiotics;ko01100//Metabolic pathways;ko01110//Biosynthesis of secondary metabolites;ko00052//Galactose metabolism;ko00520//Amino sugar and nucleotide sugar metabolism;ko00051//Fructose and mannose metabolism;ko00010//Glycolysis / Gluconeogenesis	Metabolism	Global and overview maps;Carbohydrate metabolism	0.796773	—
A4871	HK	hexokinase [EC:2.7.1.1]	ko01130//Biosynthesis of antibiotics;ko00010//Glycolysis / Gluconeogenesis;ko01110//Biosynthesis of secondary metabolites;ko00051//Fructose and mannose metabolism;ko01100//Metabolic pathways;ko00520//Amino sugar and nucleotide sugar metabolism;ko01200//Carbon metabolism;ko00052//Galactose metabolism;ko00500//Starch and sucrose metabolism	Metabolism	Carbohydrate metabolism;Global and overview maps	0.745354	—
A4814	IMA, malL;GLIZ	oligo-1,6-glucosidase [EC:3.2.1.10]; C6 transcription factor GliZ	ko00500//Starch and sucrose metabolism;ko01100//Metabolic pathways;ko00052//Galactose metabolism	Metabolism	Carbohydrate metabolism;Global and overview maps	0.623772	—
A6795	IMA, malL;GLIZ	oligo-1,6-glucosidase [EC:3.2.1.10]; C6 transcription factor GliZ	ko01100//Metabolic pathways;ko00500//Starch and sucrose metabolism;ko00052//Galactose metabolism	Metabolism	Carbohydrate metabolism;Global and overview maps	-0.884459	—
A3874	GRHPR	glyoxylate/hydroxypyruvate reductase	ko00500//Starch and sucrose metabolism;ko00260//Glycine, serine and threonine metabolism;ko00630//Glyoxylate and dicarboxylate metabolism;ko01130//Biosynthesis of antibiotics;ko00620//Pyruvate metabolism;ko03050//Proteasome;ko01100//Metabolic pathways;ko01110//Biosynthesis of secondary metabolites;ko00680//Methane metabolism;ko01200//Carbon metabolism	Metabolism;Genetic Information Processing	Global and overview maps;Carbohydrate metabolism;Amino acid metabolism;Folding, sorting and degradation;Energy metabolism	-0.934196	—
A2189	E3.2.1.58	glucan 1,3-beta-glucosidase [EC:3.2.1.58]	ko00500//Starch and sucrose metabolism	Metabolism	Carbohydrate metabolism	—	2.0845
A7654	EGLC	glucan endo-1,3-beta-D-glucosidase [EC:3.2.1.39]	ko00500//Starch and sucrose metabolism	Metabolism	Carbohydrate metabolism	—	1.30764
A6999	bglX	beta-glucosidase [EC:3.2.1.21]	ko00460//Cyanoamino acid metabolism;ko00500//Starch and sucrose metabolism;ko01110//Biosynthesis of secondary metabolites;ko01100//Metabolic pathways;ko04144//Endocytosis	Metabolism;Cellular Processes	Carbohydrate metabolism;Global and overview maps;Transport and catabolism;Metabolism of other amino acids	—	1.00423
A1658	HK	hexokinase [EC:2.7.1.1]	ko00500//Starch and sucrose metabolism;ko01110//Biosynthesis of secondary metabolites;ko00052//Galactose metabolism;ko01200//Carbon metabolism;ko00010//Glycolysis / Gluconeogenesis;ko01130//Biosynthesis of antibiotics;ko00051//Fructose and mannose metabolism;ko01100//Metabolic pathways;ko00520//Amino sugar and nucleotide sugar metabolism	Metabolism	Global and overview maps;Carbohydrate metabolism	—	0.929708
A4051	SGA1; qor, CRYZ	glucoamylase [EC:3.2.1.3]; NADPH2:quinone reductase [EC:1.6.5.5]	ko00500//Starch and sucrose metabolism;ko01100//Metabolic pathways	Metabolism	Global and overview maps;Carbohydrate metabolism	—	-0.694042
A7204	otsA	trehalose 6-phosphate synthase [EC:2.4.1.15 2.4.1.347]	ko00630//Glyoxylate and dicarboxylate metabolism;ko00500//Starch and sucrose metabolism;ko01100//Metabolic pathways;ko00670//One carbon pool by folate	Metabolism	Metabolism of cofactors and vitamins;Carbohydrate metabolism;Global and overview maps	—	-0.712792
A3104	E3.2.1.58	glucan 1,3-beta-glucosidase [EC:3.2.1.58]	ko00500//Starch and sucrose metabolism	Metabolism	Carbohydrate metabolism	—	-0.804182
A4703	IMA, malL;GLIZ	oligo-1,6-glucosidase [EC:3.2.1.10]; C6 transcription factor GliZ	ko00500//Starch and sucrose metabolism;ko00052//Galactose metabolism;ko01100//Metabolic pathways	Metabolism	Global and overview maps;Carbohydrate metabolism	—	-0.896644
A4694	IMA, malL;GLIZ	oligo-1,6-glucosidase [EC:3.2.1.10]; C6 transcription factor GliZ	ko00052//Galactose metabolism;ko01100//Metabolic pathways;ko00500//Starch and sucrose metabolism	Metabolism	Carbohydrate metabolism;Global and overview maps	—	-0.95953
A7206	otsA	trehalose 6-phosphate synthase [EC:2.4.1.15 2.4.1.347]	ko01100//Metabolic pathways;ko00500//Starch and sucrose metabolism	Metabolism	Carbohydrate metabolism;Global and overview maps	—	-1.26315
