# Supplementary material for: Effect of Static Magnetic Field on Monascus ruber M7 Based on Transcriptome Analysis
Source: J Fungi (Basel). 2021 Mar 30;7(4):256. doi: 10.3390/jof7040256 (PMC8066190; doi:10.3390/jof7040256)
Supplement: Supplementary file 1 [file jof-07-00256-s001.zip › jof-1163320-supplementary/Supplementary materials/Table S4 DEGs related to amino acid metabolism .xlsx]

## Sheet: Table S4
Table S4 DEGs of phenylalanine metabolism
Gene ID	Gene name	Function	Pathway Name	Level 1	Level 2	log2(30mT_3/CK_3)	log2(30mT_7/CK_7)
A4134	DDC, TDC; FRD	aromatic-L-amino-acid/L-tryptophan decarboxylase [EC:4.1.1.28 4.1.1.105]; FAD-dependent fumarate reductase [EC:1.3.8.-]	ko00350//Tyrosine metabolism;ko01110//Biosynthesis of secondary metabolites;ko00380//Tryptophan metabolism;ko00360//Phenylalanine metabolism;ko00901//Indole alkaloid biosynthesis;ko01100//Metabolic pathways	Metabolism	Amino acid metabolism;Biosynthesis of other secondary metabolites;Global and overview maps	2.14912	—
A6087	HPD, hppD	4-hydroxyphenylpyruvate dioxygenase [EC:1.13.11.27]	ko00360//Phenylalanine metabolism;ko01100//Metabolic pathways;ko00350//Tyrosine metabolism;ko00130//Ubiquinone and other terpenoid-quinone biosynthesis	Metabolism	Metabolism of cofactors and vitamins;Global and overview maps;Amino acid metabolism	2.08998	—
A5517			ko00520//Amino sugar and nucleotide sugar metabolism;ko00330//Arginine and proline metabolism;ko00380//Tryptophan metabolism;ko00360//Phenylalanine metabolism;ko01100//Metabolic pathways	Metabolism	Carbohydrate metabolism;Global and overview maps;Amino acid metabolism	2.07549	—
A4665	ALDH	aldehyde dehydrogenase (NAD+) [EC:1.2.1.3]	ko01130//Biosynthesis of antibiotics;ko00410//beta-Alanine metabolism;ko00380//Tryptophan metabolism;ko01110//Biosynthesis of secondary metabolites;ko00340//Histidine metabolism;ko00330//Arginine and proline metabolism;ko00620//Pyruvate metabolism;ko00071//Fatty acid degradation;ko00053//Ascorbate and aldarate metabolism;ko00010//Glycolysis / Gluconeogenesis;ko00280//Valine, leucine and isoleucin…	Metabolism	Amino acid metabolism;Lipid metabolism;Metabolism of other amino acids;Global and overview maps;Carbohydrate metabolism	1.47006	—
A0482	DPH2;AOC3, AOC2, tynA	diphthamide biosynthesis protein 2; primary-amine oxidase [EC:1.4.3.21]	ko04011//MAPK signaling pathway - yeast;ko01110//Biosynthesis of secondary metabolites;ko00350//Tyrosine metabolism;ko00360//Phenylalanine metabolism;ko00410//beta-Alanine metabolism;ko01100//Metabolic pathways;ko00260//Glycine, serine and threonine metabolism;ko04139//Mitophagy - yeast	Metabolism;Cellular Processes;Environmental Information Processing	Amino acid metabolism;Transport and catabolism;Signal transduction;Metabolism of other amino acids;Global and overview maps	1.41568	—
A0724	HADH; paaH, hbd, fadB, mmgB	3-hydroxyacyl-CoA dehydrogenase [EC:1.1.1.35]	ko01212//Fatty acid metabolism;ko00310//Lysine degradation;ko00360//Phenylalanine metabolism;ko00280//Valine, leucine and isoleucine degradation;ko01100//Metabolic pathways;ko00071//Fatty acid degradation;ko01110//Biosynthesis of secondary metabolites;ko00380//Tryptophan metabolism;ko00650//Butanoate metabolism;ko01130//Biosynthesis of antibiotics;ko00062//Fatty acid elongation	Metabolism	Amino acid metabolism;Lipid metabolism;Carbohydrate metabolism;Global and overview maps	1.23737	—
A3772	COPS4, CSN4; DDC, TDC; FRD	COP9 signalosome complex subunit 4; aromatic-L-amino-acid/L-tryptophan decarboxylase [EC:4.1.1.28 4.1.1.105]; FAD-dependent fumarate reductase [EC:1.3.8.-]	ko00360//Phenylalanine metabolism;ko00350//Tyrosine metabolism;ko01100//Metabolic pathways;ko00380//Tryptophan metabolism;ko00901//Indole alkaloid biosynthesis;ko01110//Biosynthesis of secondary metabolites	Metabolism	Global and overview maps;Amino acid metabolism;Biosynthesis of other secondary metabolites	0.743149	—
A7609	panB; PHAA, CYP504	3-methyl-2-oxobutanoate hydroxymethyltransferase [EC:2.1.2.11]; phenylacetate 2-hydroxylase [EC:1.14.14.54]	ko01110//Biosynthesis of secondary metabolites;ko00360//Phenylalanine metabolism;ko00770//Pantothenate and CoA biosynthesis;ko01100//Metabolic pathways	Metabolism	Global and overview maps;Amino acid metabolism;Metabolism of cofactors and vitamins	0.675986	—
A5048	GOT1	aspartate aminotransferase, cytoplasmic [EC:2.6.1.1]	ko00360//Phenylalanine metabolism;ko00330//Arginine and proline metabolism;ko00350//Tyrosine metabolism;ko00250//Alanine, aspartate and glutamate metabolism;ko00220//Arginine biosynthesis;ko01110//Biosynthesis of secondary metabolites;ko01230//Biosynthesis of amino acids;ko00270//Cysteine and methionine metabolism;ko01100//Metabolic pathways;ko01200//Carbon metabolism;ko00400//Phenylalanine, tyro…	Metabolism	Global and overview maps;Amino acid metabolism	0.643017	—
A2182	4CL	4-coumarate--CoA ligase [EC:6.2.1.12]	ko01110//Biosynthesis of secondary metabolites;ko00130//Ubiquinone and other terpenoid-quinone biosynthesis;ko00630//Glyoxylate and dicarboxylate metabolism;ko01100//Metabolic pathways;ko00360//Phenylalanine metabolism	Metabolism	Metabolism of cofactors and vitamins;Carbohydrate metabolism;Amino acid metabolism;Global and overview maps	-0.774274	-0.731362
A4620	ALDH	aldehyde dehydrogenase (NAD+) [EC:1.2.1.3]	ko00410//beta-Alanine metabolism;ko00360//Phenylalanine metabolism;ko01130//Biosynthesis of antibiotics;ko00350//Tyrosine metabolism;ko00071//Fatty acid degradation;ko00620//Pyruvate metabolism;ko01110//Biosynthesis of secondary metabolites;ko00561//Glycerolipid metabolism;ko01100//Metabolic pathways;ko00310//Lysine degradation;ko00010//Glycolysis / Gluconeogenesis;ko00380//Tryptophan metabolism;…	Metabolism	Carbohydrate metabolism;Metabolism of other amino acids;Global and overview maps;Amino acid metabolism;Lipid metabolism	-0.806551	1.17656
A7610	PHAA, CYP504; WDR48, UAF1	phenylacetate 2-hydroxylase [EC:1.14.14.54]; WD repeat-containing protein 48	ko01100//Metabolic pathways;ko00360//Phenylalanine metabolism	Metabolism	Global and overview maps;Amino acid metabolism	-0.943522	—
A3854	E1.2.1.5	aldehyde dehydrogenase (NAD(P)+) [EC:1.2.1.5]	ko01100//Metabolic pathways;ko00410//beta-Alanine metabolism;ko00010//Glycolysis / Gluconeogenesis;ko01110//Biosynthesis of secondary metabolites;ko00350//Tyrosine metabolism;ko00360//Phenylalanine metabolism;ko00340//Histidine metabolism	Metabolism	Carbohydrate metabolism;Amino acid metabolism;Global and overview maps;Metabolism of other amino acids	-1.19477	—
A0982	CTDNEP1, DULLARD, NEM1; deoC, DERA	CTD nuclear envelope phosphatase 1 [EC:3.1.3.16]; deoxyribose-phosphate aldolase [EC:4.1.2.4]	ko00380//Tryptophan metabolism;ko00030//Pentose phosphate pathway;ko00330//Arginine and proline metabolism;ko01100//Metabolic pathways;ko00360//Phenylalanine metabolism	Metabolism	Amino acid metabolism;Carbohydrate metabolism;Global and overview maps	—	0.827179
A3338	SOD1; HPD, hppD	superoxide dismutase, Cu-Zn family [EC:1.15.1.1]; 4-hydroxyphenylpyruvate dioxygenase [EC:1.13.11.27]	ko04213//Longevity regulating pathway - multiple species;ko01100//Metabolic pathways;ko00350//Tyrosine metabolism;ko00360//Phenylalanine metabolism;ko00130//Ubiquinone and other terpenoid-quinone biosynthesis;ko04146//Peroxisome	Metabolism;Organismal Systems;Cellular Processes	Amino acid metabolism;Metabolism of cofactors and vitamins;Global and overview maps;Aging;Transport and catabolism	—	0.806444
A4201	ARO8	aromatic amino acid aminotransferase I / 2-aminoadipate transaminase	ko01110//Biosynthesis of secondary metabolites;ko00400//Phenylalanine, tyrosine and tryptophan biosynthesis;ko01210//2-Oxocarboxylic acid metabolism;ko00270//Cysteine and methionine metabolism;ko00130//Ubiquinone and other terpenoid-quinone biosynthesis;ko00360//Phenylalanine metabolism;ko00350//Tyrosine metabolism;ko00380//Tryptophan metabolism;ko00300//Lysine biosynthesis;ko01100//Metabolic pat…	Metabolism	Metabolism of cofactors and vitamins;Amino acid metabolism;Global and overview maps	—	-0.600478
A6172			ko00130//Ubiquinone and other terpenoid-quinone biosynthesis;ko00350//Tyrosine metabolism;ko00360//Phenylalanine metabolism;ko01100//Metabolic pathways	Metabolism	Global and overview maps;Amino acid metabolism;Metabolism of cofactors and vitamins	—	-0.831756
A3145	GOT1	aspartate aminotransferase, cytoplasmic [EC:2.6.1.1]	ko01100//Metabolic pathways;ko00250//Alanine, aspartate and glutamate metabolism;ko00220//Arginine biosynthesis;ko00360//Phenylalanine metabolism;ko00350//Tyrosine metabolism;ko01110//Biosynthesis of secondary metabolites;ko00330//Arginine and proline metabolism;ko01230//Biosynthesis of amino acids;ko01130//Biosynthesis of antibiotics;ko00400//Phenylalanine, tyrosine and tryptophan biosynthesis;k…	Metabolism	Global and overview maps;Amino acid metabolism	—	-0.847329
A1512	HPD, hppD	4-hydroxyphenylpyruvate dioxygenase [EC:1.13.11.27]	ko00360//Phenylalanine metabolism;ko00350//Tyrosine metabolism;ko00130//Ubiquinone and other terpenoid-quinone biosynthesis;ko01100//Metabolic pathways	Metabolism	Amino acid metabolism;Global and overview maps;Metabolism of cofactors and vitamins	—	-0.930964
A7133	E3.5.1.4, amiE	amidase [EC:3.5.1.4]	ko00360//Phenylalanine metabolism;ko00330//Arginine and proline metabolism;ko00380//Tryptophan metabolism	Metabolism	Amino acid metabolism	—	-1.20961
Table S4 DEGs of tyrosine metabolism
Gene ID	Gene name	Function	Pathway Name	Level 1	Level 2	log2(30mT_3/CK_3)	log2(30mT_7/CK_7)
A4134	DDC, TDC; FRD	aromatic-L-amino-acid/L-tryptophan decarboxylase [EC:4.1.1.28 4.1.1.105]; FAD-dependent fumarate reductase [EC:1.3.8.-]	ko00350//Tyrosine metabolism;ko01110//Biosynthesis of secondary metabolites;ko00380//Tryptophan metabolism;ko00360//Phenylalanine metabolism;ko00901//Indole alkaloid biosynthesis;ko01100//Metabolic pathways	Metabolism	Amino acid metabolism;Biosynthesis of other secondary metabolites;Global and overview maps	2.14912	—
A6087	HPD, hppD	4-hydroxyphenylpyruvate dioxygenase [EC:1.13.11.27]	ko00360//Phenylalanine metabolism;ko01100//Metabolic pathways;ko00350//Tyrosine metabolism;ko00130//Ubiquinone and other terpenoid-quinone biosynthesis	Metabolism	Metabolism of cofactors and vitamins;Global and overview maps;Amino acid metabolism	2.08998	—
A4665	ALDH	aldehyde dehydrogenase (NAD+) [EC:1.2.1.3]	ko01130//Biosynthesis of antibiotics;ko00410//beta-Alanine metabolism;ko00380//Tryptophan metabolism;ko01110//Biosynthesis of secondary metabolites;ko00340//Histidine metabolism;ko00330//Arginine and proline metabolism;ko00620//Pyruvate metabolism;ko00071//Fatty acid degradation;ko00053//Ascorbate and aldarate metabolism;ko00010//Glycolysis / Gluconeogenesis;ko00280//Valine, leucine and isoleucin…	Metabolism	Amino acid metabolism;Lipid metabolism;Metabolism of other amino acids;Global and overview maps;Carbohydrate metabolism	1.47006	—
A0482	DPH2;AOC3, AOC2, tynA	diphthamide biosynthesis protein 2; primary-amine oxidase [EC:1.4.3.21]	ko04011//MAPK signaling pathway - yeast;ko01110//Biosynthesis of secondary metabolites;ko00350//Tyrosine metabolism;ko00360//Phenylalanine metabolism;ko00410//beta-Alanine metabolism;ko01100//Metabolic pathways;ko00260//Glycine, serine and threonine metabolism;ko04139//Mitophagy - yeast	Metabolism;Cellular Processes;Environmental Information Processing	Amino acid metabolism;Transport and catabolism;Signal transduction;Metabolism of other amino acids;Global and overview maps	1.41568	—
A0796	adhP; DEPDC5	alcohol dehydrogenase, propanol-preferring [EC:1.1.1.1]; DEP domain-containing protein 5	ko00350//Tyrosine metabolism;ko00071//Fatty acid degradation;ko01110//Biosynthesis of secondary metabolites;ko00010//Glycolysis / Gluconeogenesis;ko01130//Biosynthesis of antibiotics;ko01100//Metabolic pathways	Metabolism	Global and overview maps;Amino acid metabolism;Lipid metabolism;Carbohydrate metabolism	1.19533	—
A3772	COPS4, CSN4; DDC, TDC; FRD	COP9 signalosome complex subunit 4; aromatic-L-amino-acid/L-tryptophan decarboxylase [EC:4.1.1.28 4.1.1.105]; FAD-dependent fumarate reductase [EC:1.3.8.-]	ko00360//Phenylalanine metabolism;ko00350//Tyrosine metabolism;ko01100//Metabolic pathways;ko00380//Tryptophan metabolism;ko00901//Indole alkaloid biosynthesis;ko01110//Biosynthesis of secondary metabolites	Metabolism	Global and overview maps;Amino acid metabolism;Biosynthesis of other secondary metabolites	0.743149	—
A5048	GOT1	aspartate aminotransferase, cytoplasmic [EC:2.6.1.1]	ko00360//Phenylalanine metabolism;ko00330//Arginine and proline metabolism;ko00350//Tyrosine metabolism;ko00250//Alanine, aspartate and glutamate metabolism;ko00220//Arginine biosynthesis;ko01110//Biosynthesis of secondary metabolites;ko01230//Biosynthesis of amino acids;ko00270//Cysteine and methionine metabolism;ko01100//Metabolic pathways;ko01200//Carbon metabolism;ko00400//Phenylalanine, tyro…	Metabolism	Global and overview maps;Amino acid metabolism	0.643017	—
A1474	gabD; PIPOX	succinate-semialdehyde dehydrogenase / glutarate-semialdehyde dehydrogenase ; sarcosine oxidase / L-pipecolate oxidase	ko01100//Metabolic pathways;ko03008//Ribosome biogenesis in eukaryotes;ko00650//Butanoate metabolism;ko00260//Glycine, serine and threonine metabolism;ko04146//Peroxisome;ko00760//Nicotinate and nicotinamide metabolism;ko00310//Lysine degradation;ko00350//Tyrosine metabolism;ko00250//Alanine, aspartate and glutamate metabolism	Genetic Information Processing;Cellular Processes;Metabolism	Metabolism of cofactors and vitamins;Translation;Carbohydrate metabolism;Amino acid metabolism;Transport and catabolism;Global and overview maps	-0.662463	—
A4620	ALDH	aldehyde dehydrogenase (NAD+) [EC:1.2.1.3]	ko00410//beta-Alanine metabolism;ko00360//Phenylalanine metabolism;ko01130//Biosynthesis of antibiotics;ko00350//Tyrosine metabolism;ko00071//Fatty acid degradation;ko00620//Pyruvate metabolism;ko01110//Biosynthesis of secondary metabolites;ko00561//Glycerolipid metabolism;ko01100//Metabolic pathways;ko00310//Lysine degradation;ko00010//Glycolysis / Gluconeogenesis;ko00380//Tryptophan metabolism;…	Metabolism	Carbohydrate metabolism;Metabolism of other amino acids;Global and overview maps;Amino acid metabolism;Lipid metabolism	-0.806551	1.17656
A3854	E1.2.1.5	aldehyde dehydrogenase (NAD(P)+) [EC:1.2.1.5]	ko01100//Metabolic pathways;ko00410//beta-Alanine metabolism;ko00010//Glycolysis / Gluconeogenesis;ko01110//Biosynthesis of secondary metabolites;ko00350//Tyrosine metabolism;ko00360//Phenylalanine metabolism;ko00340//Histidine metabolism	Metabolism	Carbohydrate metabolism;Amino acid metabolism;Global and overview maps;Metabolism of other amino acids	-1.19477	—
A0609	adhP; PDC, pdc	alcohol dehydrogenase, propanol-preferring; pyruvate decarboxylase [EC:4.1.1.1]	ko01130//Biosynthesis of antibiotics;ko00071//Fatty acid degradation;ko01100//Metabolic pathways;ko00350//Tyrosine metabolism;ko00010//Glycolysis / Gluconeogenesis;ko01110//Biosynthesis of secondary metabolites	Metabolism	Global and overview maps;Amino acid metabolism;Lipid metabolism;Carbohydrate metabolism	-1.51596	—
A3338	SOD1; HPD, hppD	superoxide dismutase, Cu-Zn family [EC:1.15.1.1]; 4-hydroxyphenylpyruvate dioxygenase [EC:1.13.11.27]	ko04213//Longevity regulating pathway - multiple species;ko01100//Metabolic pathways;ko00350//Tyrosine metabolism;ko00360//Phenylalanine metabolism;ko00130//Ubiquinone and other terpenoid-quinone biosynthesis;ko04146//Peroxisome	Metabolism;Organismal Systems;Cellular Processes	Amino acid metabolism;Metabolism of cofactors and vitamins;Global and overview maps;Aging;Transport and catabolism	—	0.806444
A6169	HGD, hmgA	homogentisate 1,2-dioxygenase [EC:1.13.11.5]	ko01100//Metabolic pathways;ko00350//Tyrosine metabolism	Metabolism	Global and overview maps;Amino acid metabolism	—	-0.590474
A4201	ARO8	aromatic amino acid aminotransferase I / 2-aminoadipate transaminase	ko01110//Biosynthesis of secondary metabolites;ko00400//Phenylalanine, tyrosine and tryptophan biosynthesis;ko01210//2-Oxocarboxylic acid metabolism;ko00270//Cysteine and methionine metabolism;ko00130//Ubiquinone and other terpenoid-quinone biosynthesis;ko00360//Phenylalanine metabolism;ko00350//Tyrosine metabolism;ko00380//Tryptophan metabolism;ko00300//Lysine biosynthesis;ko01100//Metabolic pat…	Metabolism	Metabolism of cofactors and vitamins;Amino acid metabolism;Global and overview maps	—	-0.600478
A6172			ko00130//Ubiquinone and other terpenoid-quinone biosynthesis;ko00350//Tyrosine metabolism;ko00360//Phenylalanine metabolism;ko01100//Metabolic pathways	Metabolism	Global and overview maps;Amino acid metabolism;Metabolism of cofactors and vitamins	—	-0.831756
A3145	GOT1	aspartate aminotransferase, cytoplasmic [EC:2.6.1.1]	ko01100//Metabolic pathways;ko00250//Alanine, aspartate and glutamate metabolism;ko00220//Arginine biosynthesis;ko00360//Phenylalanine metabolism;ko00350//Tyrosine metabolism;ko01110//Biosynthesis of secondary metabolites;ko00330//Arginine and proline metabolism;ko01230//Biosynthesis of amino acids;ko01130//Biosynthesis of antibiotics;ko00400//Phenylalanine, tyrosine and tryptophan biosynthesis;k…	Metabolism	Global and overview maps;Amino acid metabolism	—	-0.847329
A3171	adhP	alcohol dehydrogenase, propanol-preferring	ko00010//Glycolysis / Gluconeogenesis;ko01100//Metabolic pathways;ko00350//Tyrosine metabolism;ko00071//Fatty acid degradation;ko01130//Biosynthesis of antibiotics;ko01110//Biosynthesis of secondary metabolites	Metabolism	Global and overview maps;Carbohydrate metabolism;Lipid metabolism;Amino acid metabolism	—	-0.852603
A0708	adhP	alcohol dehydrogenase, propanol-preferring	ko01130//Biosynthesis of antibiotics;ko01100//Metabolic pathways;ko00071//Fatty acid degradation;ko00010//Glycolysis / Gluconeogenesis;ko00350//Tyrosine metabolism;ko01110//Biosynthesis of secondary metabolites	Metabolism	Global and overview maps;Lipid metabolism;Amino acid metabolism;Carbohydrate metabolism	—	-0.883136
A1512	HPD, hppD	4-hydroxyphenylpyruvate dioxygenase [EC:1.13.11.27]	ko00360//Phenylalanine metabolism;ko00350//Tyrosine metabolism;ko00130//Ubiquinone and other terpenoid-quinone biosynthesis;ko01100//Metabolic pathways	Metabolism	Amino acid metabolism;Global and overview maps;Metabolism of cofactors and vitamins	—	-0.930964
A4258	adhP	alcohol dehydrogenase, propanol-preferring	ko01100//Metabolic pathways;ko01130//Biosynthesis of antibiotics;ko00071//Fatty acid degradation;ko01110//Biosynthesis of secondary metabolites;ko00350//Tyrosine metabolism;ko00010//Glycolysis / Gluconeogenesis	Metabolism	Amino acid metabolism;Lipid metabolism;Carbohydrate metabolism;Global and overview maps	—	-1.87208
Table S4 DEGs of glycine, serine and threonine metabolism
Gene ID	Gene name	Function	Pathway Name	Level 1	Level 2	log2(30mT_3/CK_3)	log2(30mT_7/CK_7)
A6013	psd, PISD	phosphatidylserine decarboxylase [EC:4.1.1.65]	ko03013//RNA transport;ko00564//Glycerophospholipid metabolism;ko01110//Biosynthesis of secondary metabolites;ko00260//Glycine, serine and threonine metabolism;ko01100//Metabolic pathways;ko03015//mRNA surveillance pathway;ko00565//Ether lipid metabolism;ko04111//Cell cycle - yeast	Cellular Processes;Genetic Information Processing;Metabolism	Amino acid metabolism;Global and overview maps;Cell growth and death;Lipid metabolism;Translation	5.87454	—
A1686	DLD, lpd, pdhD	dihydrolipoamide dehydrogenase [EC:1.8.1.4]	ko00010//Glycolysis / Gluconeogenesis;ko00260//Glycine, serine and threonine metabolism;ko01200//Carbon metabolism;ko00630//Glyoxylate and dicarboxylate metabolism;ko00640//Propanoate metabolism;ko01110//Biosynthesis of secondary metabolites;ko04113//Meiosis - yeast;ko01100//Metabolic pathways;ko00280//Valine, leucine and isoleucine degradation;ko00020//Citrate cycle (TCA cycle);ko01130//Biosynth…	Metabolism;Cellular Processes	Global and overview maps;Carbohydrate metabolism;Cell growth and death;Amino acid metabolism	3.22045	—
A6295	UPF1, RENT1	regulator of nonsense transcripts 1 [EC:3.6.4.-]	ko01130//Biosynthesis of antibiotics;ko01100//Metabolic pathways;ko03013//RNA transport;ko03015//mRNA surveillance pathway;ko00100//Steroid biosynthesis;ko00260//Glycine, serine and threonine metabolism	Metabolism;Genetic Information Processing	Lipid metabolism;Global and overview maps;Translation;Amino acid metabolism	2.34025	—
A5073	ALAS	5-aminolevulinate synthase [EC:2.3.1.37]	ko00860//Porphyrin and chlorophyll metabolism;ko00260//Glycine, serine and threonine metabolism;ko01100//Metabolic pathways;ko01110//Biosynthesis of secondary metabolites	Metabolism	Global and overview maps;Amino acid metabolism;Metabolism of cofactors and vitamins	1.98463	—
A1093	betA, CHDH	choline dehydrogenase [EC:1.1.99.1]	ko01100//Metabolic pathways;ko00260//Glycine, serine and threonine metabolism	Metabolism	Amino acid metabolism;Global and overview maps	1.54744	—
A5583	betA, CHDH	choline dehydrogenase [EC:1.1.99.1]	ko00260//Glycine, serine and threonine metabolism;ko01100//Metabolic pathways	Metabolism	Global and overview maps;Amino acid metabolism	1.41873	—
A0482	AOC3, AOC2, tynA	primary-amine oxidase [EC:1.4.3.21]	ko04011//MAPK signaling pathway - yeast;ko01110//Biosynthesis of secondary metabolites;ko00350//Tyrosine metabolism;ko00360//Phenylalanine metabolism;ko00410//beta-Alanine metabolism;ko01100//Metabolic pathways;ko00260//Glycine, serine and threonine metabolism;ko04139//Mitophagy - yeast	Metabolism;Cellular Processes;Environmental Information Processing	Amino acid metabolism;Transport and catabolism;Signal transduction;Metabolism of other amino acids;Global and overview maps	1.41568	—
A3652	gpmI	2,3-bisphosphoglycerate-independent phosphoglycerate mutase [EC:5.4.2.12]	ko01230//Biosynthesis of amino acids;ko00010//Glycolysis / Gluconeogenesis;ko01110//Biosynthesis of secondary metabolites;ko00680//Methane metabolism;ko01130//Biosynthesis of antibiotics;ko01200//Carbon metabolism;ko01100//Metabolic pathways;ko00260//Glycine, serine and threonine metabolism	Metabolism	Energy metabolism;Global and overview maps;Carbohydrate metabolism;Amino acid metabolism	0.776842	—
A6066	prpE	propionyl-CoA synthetase [EC:6.2.1.17]	ko01100//Metabolic pathways;ko00260//Glycine, serine and threonine metabolism;ko00640//Propanoate metabolism	Metabolism	Amino acid metabolism;Carbohydrate metabolism;Global and overview maps	0.643925	—
A4616	prpE	propionyl-CoA synthetase	ko00640//Propanoate metabolism;ko01100//Metabolic pathways;ko00260//Glycine, serine and threonine metabolism	Metabolism	Amino acid metabolism;Global and overview maps;Carbohydrate metabolism	-0.636964	—
A1474	chnB	cyclohexanone monooxygenase [EC:1.14.13.22]	ko01100//Metabolic pathways;ko03008//Ribosome biogenesis in eukaryotes;ko00650//Butanoate metabolism;ko00260//Glycine, serine and threonine metabolism;ko04146//Peroxisome;ko00760//Nicotinate and nicotinamide metabolism;ko00310//Lysine degradation;ko00350//Tyrosine metabolism;ko00250//Alanine, aspartate and glutamate metabolism	Genetic Information Processing;Cellular Processes;Metabolism	Metabolism of cofactors and vitamins;Translation;Carbohydrate metabolism;Amino acid metabolism;Transport and catabolism;Global and overview maps	-0.662463	—
A7142	ydfG	3-hydroxy acid dehydrogenase / malonic semialdehyde reductase [EC:1.1.1.381 1.1.1.-]	ko00240//Pyrimidine metabolism;ko01100//Metabolic pathways;ko00260//Glycine, serine and threonine metabolism	Metabolism	Global and overview maps;Nucleotide metabolism;Amino acid metabolism	-0.721824	—
A5689	betA, CHDH	choline dehydrogenase [EC:1.1.99.1]	ko01100//Metabolic pathways;ko00260//Glycine, serine and threonine metabolism;ko00510//N-Glycan biosynthesis	Metabolism	Glycan biosynthesis and metabolism;Amino acid metabolism;Global and overview maps	-0.801699	—
A3750	trpB	tryptophan synthase beta chain [EC:4.2.1.20]	ko00400//Phenylalanine, tyrosine and tryptophan biosynthesis;ko01230//Biosynthesis of amino acids;ko01110//Biosynthesis of secondary metabolites;ko00260//Glycine, serine and threonine metabolism;ko01130//Biosynthesis of antibiotics;ko01100//Metabolic pathways	Metabolism	Global and overview maps;Amino acid metabolism	-0.819106	—
A4617	ydfG	3-hydroxy acid dehydrogenase / malonic semialdehyde reductase [EC:1.1.1.381 1.1.1.-]	ko00061//Fatty acid biosynthesis;ko01100//Metabolic pathways;ko00260//Glycine, serine and threonine metabolism;ko01130//Biosynthesis of antibiotics;ko00780//Biotin metabolism;ko00240//Pyrimidine metabolism;ko01212//Fatty acid metabolism	Metabolism	Nucleotide metabolism;Metabolism of cofactors and vitamins;Lipid metabolism;Global and overview maps;Amino acid metabolism	-0.861796	2.07894
A3874	GRHPR	glyoxylate/hydroxypyruvate reductase [EC:1.1.1.79 1.1.1.81]	ko00500//Starch and sucrose metabolism;ko00260//Glycine, serine and threonine metabolism;ko00630//Glyoxylate and dicarboxylate metabolism;ko01130//Biosynthesis of antibiotics;ko00620//Pyruvate metabolism;ko03050//Proteasome;ko01100//Metabolic pathways;ko01110//Biosynthesis of secondary metabolites;ko00680//Methane metabolism;ko01200//Carbon metabolism	Metabolism;Genetic Information Processing	Global and overview maps;Carbohydrate metabolism;Amino acid metabolism;Folding, sorting and degradation;Energy metabolism	-0.934196	—
A3315	ydfG	3-hydroxy acid dehydrogenase / malonic semialdehyde reductase [EC:1.1.1.381 1.1.1.-]	ko00240//Pyrimidine metabolism;ko00072//Synthesis and degradation of ketone bodies;ko01100//Metabolic pathways;ko00260//Glycine, serine and threonine metabolism;ko00650//Butanoate metabolism;ko00051//Fructose and mannose metabolism	Metabolism	Carbohydrate metabolism;Lipid metabolism;Amino acid metabolism;Nucleotide metabolism;Global and overview maps	—	-1.30267
Table S4 DEGs of valine, leucine and isoleucine biosynthesis
Gene ID	Gene name	Function	Pathway Name	Level 1	Level 2	log2(30mT_3/CK_3)	log2(30mT_7/CK_7)
A1229	ilvD	dihydroxy-acid dehydratase [EC:4.2.1.9]	ko01110//Biosynthesis of secondary metabolites;ko01130//Biosynthesis of antibiotics;ko01100//Metabolic pathways;ko01230//Biosynthesis of amino acids;ko00770//Pantothenate and CoA biosynthesis;ko00290//Valine, leucine and isoleucine biosynthesis;ko01210//2-Oxocarboxylic acid metabolism;ko04141//Protein processing in endoplasmic reticulum	Genetic Information Processing;Metabolism	Folding, sorting and degradation;Amino acid metabolism;Metabolism of cofactors and vitamins;Global and overview maps	1.65168	—
A7586	ilvC	ketol-acid reductoisomerase [EC:1.1.1.86]	ko01130//Biosynthesis of antibiotics;ko00770//Pantothenate and CoA biosynthesis;ko01230//Biosynthesis of amino acids;ko01210//2-Oxocarboxylic acid metabolism;ko00290//Valine, leucine and isoleucine biosynthesis;ko01110//Biosynthesis of secondary metabolites;ko01100//Metabolic pathways	Metabolism	Amino acid metabolism;Global and overview maps;Metabolism of cofactors and vitamins	1.09812	—
A1575	leuB, IMDH; bglX	3-isopropylmalate dehydrogenase [EC:1.1.1.85]; beta-glucosidase [EC:3.2.1.21]	ko00660//C5-Branched dibasic acid metabolism;ko01110//Biosynthesis of secondary metabolites;ko00290//Valine, leucine and isoleucine biosynthesis;ko01210//2-Oxocarboxylic acid metabolism;ko00460//Cyanoamino acid metabolism;ko00500//Starch and sucrose metabolism;ko01230//Biosynthesis of amino acids;ko01100//Metabolic pathways	Metabolism	Carbohydrate metabolism;Amino acid metabolism;Metabolism of other amino acids;Global and overview maps	0.860994	—
A7592	ilvC	ketol-acid reductoisomerase [EC:1.1.1.86]	ko01210//2-Oxocarboxylic acid metabolism;ko01110//Biosynthesis of secondary metabolites;ko01230//Biosynthesis of amino acids;ko00290//Valine, leucine and isoleucine biosynthesis;ko01130//Biosynthesis of antibiotics;ko01100//Metabolic pathways;ko00770//Pantothenate and CoA biosynthesis	Metabolism	Metabolism of cofactors and vitamins;Global and overview maps;Amino acid metabolism	0.854977	—
A4200	E2.2.1.6L, ilvB, ilvG, ilvI	acetolactate synthase I/II/III large subunit [EC:2.2.1.6]	ko00660//C5-Branched dibasic acid metabolism;ko00010//Glycolysis / Gluconeogenesis;ko01210//2-Oxocarboxylic acid metabolism;ko00770//Pantothenate and CoA biosynthesis;ko01110//Biosynthesis of secondary metabolites;ko01130//Biosynthesis of antibiotics;ko01100//Metabolic pathways;ko00650//Butanoate metabolism;ko00290//Valine, leucine and isoleucine biosynthesis;ko01230//Biosynthesis of amino acids;…	Metabolism;Genetic Information Processing	Metabolism of cofactors and vitamins;Global and overview maps;Amino acid metabolism;Carbohydrate metabolism;Folding, sorting and degradation	0.748039	—
A5555	E2.2.1.6L, ilvB, ilvG, ilvI; HACL1	acetolactate synthase I/II/III large subunit [EC:2.2.1.6]; 2-hydroxyacyl-CoA lyase 1 [EC:4.1.-.-]	ko00770//Pantothenate and CoA biosynthesis;ko01210//2-Oxocarboxylic acid metabolism;ko01130//Biosynthesis of antibiotics;ko01100//Metabolic pathways;ko00650//Butanoate metabolism;ko00660//C5-Branched dibasic acid metabolism;ko01230//Biosynthesis of amino acids;ko00290//Valine, leucine and isoleucine biosynthesis;ko04146//Peroxisome;ko01110//Biosynthesis of secondary metabolites	Cellular Processes;Metabolism	Amino acid metabolism;Transport and catabolism;Carbohydrate metabolism;Metabolism of cofactors and vitamins;Global and overview maps	-0.598123	—
A1089	E2.6.1.42, ilvE	branched-chain amino acid aminotransferase [EC:2.6.1.42]	ko00280//Valine, leucine and isoleucine degradation;ko00290//Valine, leucine and isoleucine biosynthesis;ko00270//Cysteine and methionine metabolism;ko01130//Biosynthesis of antibiotics;ko01110//Biosynthesis of secondary metabolites;ko00770//Pantothenate and CoA biosynthesis;ko01230//Biosynthesis of amino acids;ko01210//2-Oxocarboxylic acid metabolism;ko01100//Metabolic pathways	Metabolism	Global and overview maps;Amino acid metabolism;Metabolism of cofactors and vitamins	-0.655948	—
