# Supplementary material for: Effect of Static Magnetic Field on Monascus ruber M7 Based on Transcriptome Analysis
Source: J Fungi (Basel). 2021 Mar 30;7(4):256. doi: 10.3390/jof7040256 (PMC8066190; doi:10.3390/jof7040256)
Supplement: Supplementary file 1 [file jof-07-00256-s001.zip › jof-1163320-supplementary/Supplementary materials/Table S5 DEGs related to lipid metabolism.xlsx]

## Sheet: Table S5
Table S5 DEGs of glycerophospholipid metabolism
Gene ID	Gene name	Function	Pathway Name	Level 1	Level 2	log2(30mT_3/CK_3)	log2(30mT_7/CK_7)
A6013	AYR1	1-acylglycerone phosphate reductase	ko03013//RNA transport;ko00564//Glycerophospholipid metabolism;ko01110//Biosynthesis of secondary metabolites;ko00260//Glycine, serine and threonine metabolism;ko01100//Metabolic pathways;ko03015//mRNA surveillance pathway;ko00565//Ether lipid metabolism;ko04111//Cell cycle - yeast	Cellular Processes;Genetic Information Processing;Metabolism	Amino acid metabolism;Global and overview maps;Cell growth and death;Lipid metabolism;Translation	5.87454	—
A1011	AYR1	1-acylglycerone phosphate reductase	ko00565//Ether lipid metabolism;ko00564//Glycerophospholipid metabolism;ko01100//Metabolic pathways	Metabolism	Lipid metabolism;Global and overview maps	2.82882	—
A1471	psd, PISD; ATP13A1, SPF1	phosphatidylserine decarboxylase; manganese-transporting P-type ATPase	ko01100//Metabolic pathways;ko01110//Biosynthesis of secondary metabolites;ko00564//Glycerophospholipid metabolism	Metabolism	Global and overview maps;Lipid metabolism	1.36189	—
A6054	PDC, pdc; psd, PISD	pyruvate decarboxylase [EC:4.1.1.1]; phosphatidylserine decarboxylase [EC:4.1.1.65]	ko01100//Metabolic pathways;ko00010//Glycolysis / Gluconeogenesis;ko00564//Glycerophospholipid metabolism;ko01110//Biosynthesis of secondary metabolites	Metabolism	Global and overview maps;Carbohydrate metabolism;Lipid metabolism	1.33155	—
A0316	TGL4	TAG lipase / steryl ester hydrolase / phospholipase A2 / LPA acyltransferase	ko00590//Arachidonic acid metabolism;ko00100//Steroid biosynthesis;ko00561//Glycerolipid metabolism;ko00592//alpha-Linolenic acid metabolism;ko00591//Linoleic acid metabolism;ko01100//Metabolic pathways;ko01110//Biosynthesis of secondary metabolites;ko00564//Glycerophospholipid metabolism;ko00565//Ether lipid metabolism	Metabolism	Lipid metabolism;Global and overview maps	1.25023	—
A3401	psd, PISD	phosphatidylserine decarboxylase [EC:4.1.1.65]	ko04146//Peroxisome;ko01110//Biosynthesis of secondary metabolites;ko01100//Metabolic pathways;ko01130//Biosynthesis of antibiotics;ko00900//Terpenoid backbone biosynthesis;ko00564//Glycerophospholipid metabolism;ko00010//Glycolysis / Gluconeogenesis	Cellular Processes;Metabolism	Global and overview maps;Metabolism of terpenoids and polyketides;Carbohydrate metabolism;Transport and catabolism;Lipid metabolism	1.20562	—
A4947	glpA, glpD	glycerol-3-phosphate dehydrogenase [EC:1.1.5.3]	ko00564//Glycerophospholipid metabolism;ko01110//Biosynthesis of secondary metabolites	Metabolism	Lipid metabolism;Global and overview maps	0.962746	—
A1116	GPD1	glycerol-3-phosphate dehydrogenase (NAD+)	ko01110//Biosynthesis of secondary metabolites;ko00564//Glycerophospholipid metabolism;ko04011//MAPK signaling pathway - yeast	Environmental Information Processing;Metabolism	Global and overview maps;Lipid metabolism;Signal transduction	0.872099	—
A7276	PLB	lysophospholipase [EC:3.1.1.5]	ko00564//Glycerophospholipid metabolism	Metabolism	Lipid metabolism	0.71902	0.939517
A1660	E2.7.1.36, MVK, mvaK1	mevalonate kinase [EC:2.7.1.36]	ko01110//Biosynthesis of secondary metabolites;ko00900//Terpenoid backbone biosynthesis;ko04146//Peroxisome;ko00010//Glycolysis / Gluconeogenesis;ko01100//Metabolic pathways;ko00564//Glycerophospholipid metabolism;ko01130//Biosynthesis of antibiotics	Metabolism;Cellular Processes	Global and overview maps;Transport and catabolism;Metabolism of terpenoids and polyketides;Lipid metabolism;Carbohydrate metabolism	0.71616	—
A2393	GAT	glycerol-3-phosphate O-acyltransferase / dihydroxyacetone phosphate acyltransferase	ko00561//Glycerolipid metabolism;ko00564//Glycerophospholipid metabolism;ko01110//Biosynthesis of secondary metabolites;ko01100//Metabolic pathways	Metabolism	Global and overview maps;Lipid metabolism	0.71331	—
A0079	MRT4; PDC, pdc; psd, PISD	mRNA turnover protein 4; pyruvate decarboxylase [EC:4.1.1.1]; phosphatidylserine decarboxylase [EC:4.1.1.65]	ko00010//Glycolysis / Gluconeogenesis;ko01100//Metabolic pathways;ko01110//Biosynthesis of secondary metabolites;ko00564//Glycerophospholipid metabolism	Metabolism	Carbohydrate metabolism;Global and overview maps;Lipid metabolism	0.656036	—
A6414	CKI1	choline kinase [EC:2.7.1.32]	ko01100//Metabolic pathways;ko00564//Glycerophospholipid metabolism	Metabolism	Global and overview maps;Lipid metabolism	0.598975	—
A2669	kamA; CRLS; GLP-F	lysine 2,3-aminomutase [EC:5.4.3.2]; cardiolipin synthase (CMP-forming) [EC:2.7.8.41]; aquaglyceroporin related protein, other eukaryote; iron-sulfur cluster assembly 2	ko00310//Lysine degradation;ko01100//Metabolic pathways;ko00564//Glycerophospholipid metabolism	Metabolism	Global and overview maps;Lipid metabolism;Amino acid metabolism	-0.800594	—
A2827	AYR1	1-acylglycerone phosphate reductase [EC:1.1.1.101]	ko00565//Ether lipid metabolism;ko00564//Glycerophospholipid metabolism;ko01100//Metabolic pathways	Metabolism	Lipid metabolism;Global and overview maps	-1.0267	—
A1389	PCYT1	choline-phosphate cytidylyltransferase	ko01100//Metabolic pathways;ko00440//Phosphonate and phosphinate metabolism;ko00564//Glycerophospholipid metabolism	Metabolism	Metabolism of other amino acids;Lipid metabolism;Global and overview maps	-1.17723	4.57661
A3667	ACHE; BCHE; CES2	acetylcholinesterase [EC:3.1.1.7]; cholinesterase [EC:3.1.1.8]; carboxylesterase 2 [EC:3.1.1.1 3.1.1.84 3.1.1.56]	ko00564//Glycerophospholipid metabolism	Metabolism	Lipid metabolism	—	0.896939
A4778	glpA, glpD; panB; MSB2	glycerol-3-phosphate dehydrogenase [EC:1.1.5.3]; 3-methyl-2-oxobutanoate hydroxymethyltransferase [EC:2.1.2.11]	ko01100//Metabolic pathways;ko00564//Glycerophospholipid metabolism;ko04011//MAPK signaling pathway - yeast;ko00770//Pantothenate and CoA biosynthesis;ko01110//Biosynthesis of secondary metabolites	Metabolism;Environmental Information Processing	Lipid metabolism;Metabolism of cofactors and vitamins;Signal transduction;Global and overview maps	—	0.720772
A4373	psd, PISD	phosphatidylserine decarboxylase [EC:4.1.1.65]	ko01110//Biosynthesis of secondary metabolites;ko01100//Metabolic pathways;ko00564//Glycerophospholipid metabolism	Metabolism	Global and overview maps;Lipid metabolism	—	0.662927
A0079	MRT4; PDC, pdc; psd, PISD	mRNA turnover protein 4; pyruvate decarboxylase [EC:4.1.1.1]; phosphatidylserine decarboxylase [EC:4.1.1.65]	ko00010//Glycolysis / Gluconeogenesis;ko01100//Metabolic pathways;ko01110//Biosynthesis of secondary metabolites;ko00564//Glycerophospholipid metabolism	Metabolism	Carbohydrate metabolism;Global and overview maps;Lipid metabolism	—	0.585945
A2756	psd, PISD	phosphatidylserine decarboxylase [EC:4.1.1.65]	ko00564//Glycerophospholipid metabolism;ko01110//Biosynthesis of secondary metabolites;ko00040//Pentose and glucuronate interconversions;ko04111//Cell cycle - yeast;ko00565//Ether lipid metabolism;ko01100//Metabolic pathways	Cellular Processes;Metabolism	Global and overview maps;Carbohydrate metabolism;Lipid metabolism;Cell growth and death	—	-0.740898
A5307	DPP1, DPPL, PLPP4_5	diacylglycerol diphosphate phosphatase / phosphatidate phosphatase	ko03040//Spliceosome;ko00564//Glycerophospholipid metabolism;ko01110//Biosynthesis of secondary metabolites;ko03013//RNA transport;ko00561//Glycerolipid metabolism	Genetic Information Processing;Metabolism	Transcription;Translation;Lipid metabolism;Global and overview maps	—	-1.20598
Table S5 DEGs of fatty acid metabolism
Gene ID	Gene name	Function	Pathway Name	Level 1	Level 2	log2(30mT_3/CK_3)	log2(30mT_7/CK_7)
A0003	HSD17B12, KAR, IFA38	17beta-estradiol 17-dehydrogenase / very-long-chain 3-oxoacyl-CoA reductase	ko01212//Fatty acid metabolism;ko00062//Fatty acid elongation;ko01040//Biosynthesis of unsaturated fatty acids;ko01100//Metabolic pathways;ko01110//Biosynthesis of secondary metabolites	Metabolism	Lipid metabolism;Global and overview maps	1.44091	—
A4753	E2.3.1.9, atoB	acetyl-CoA C-acetyltransferase [EC:2.3.1.9]	ko00620//Pyruvate metabolism;ko00071//Fatty acid degradation;ko01130//Biosynthesis of antibiotics;ko00310//Lysine degradation;ko00900//Terpenoid backbone biosynthesis;ko00280//Valine, leucine and isoleucine degradation;ko01200//Carbon metabolism;ko00072//Synthesis and degradation of ketone bodies;ko00380//Tryptophan metabolism;ko00640//Propanoate metabolism;ko01110//Biosynthesis of secondary meta…	Metabolism	Amino acid metabolism;Carbohydrate metabolism;Global and overview maps;Lipid metabolism;Metabolism of terpenoids and polyketides	1.36714	—
A0724	HADH	3-hydroxyacyl-CoA dehydrogenase	ko01212//Fatty acid metabolism;ko00310//Lysine degradation;ko00360//Phenylalanine metabolism;ko00280//Valine, leucine and isoleucine degradation;ko01100//Metabolic pathways;ko00071//Fatty acid degradation;ko01110//Biosynthesis of secondary metabolites;ko00380//Tryptophan metabolism;ko00650//Butanoate metabolism;ko01130//Biosynthesis of antibiotics;ko00062//Fatty acid elongation	Metabolism	Amino acid metabolism;Lipid metabolism;Carbohydrate metabolism;Global and overview maps	1.23737	—
A1142	SCD, desC	stearoyl-CoA desaturase (Delta-9 desaturase) [EC:1.14.19.1]	ko01212//Fatty acid metabolism;ko01040//Biosynthesis of unsaturated fatty acids	Metabolism	Global and overview maps;Lipid metabolism	0.945798	—
A2169	ACSL, fadD	long-chain acyl-CoA synthetase [EC:6.2.1.3]	ko00380//Tryptophan metabolism;ko00511//Other glycan degradation;ko01212//Fatty acid metabolism;ko00460//Cyanoamino acid metabolism;ko00910//Nitrogen metabolism;ko04146//Peroxisome;ko00071//Fatty acid degradation;ko00730//Thiamine metabolism;ko00061//Fatty acid biosynthesis;ko01100//Metabolic pathways;ko04122//Sulfur relay system	Genetic Information Processing;Cellular Processes;Metabolism	Lipid metabolism;Metabolism of other amino acids;Global and overview maps;Energy metabolism;Folding, sorting and degradation;Amino acid metabolism;Glycan biosynthesis and metabolism;Transport and catabolism;Metabolism of cofactors and vitamins	0.803151	—
A3419	FAD2	mega-6 fatty acid desaturase / acyl-lipid omega-6 desaturase (Delta-12 desaturase)	ko01212//Fatty acid metabolism;ko01040//Biosynthesis of unsaturated fatty acids	Metabolism	Global and overview maps;Lipid metabolism	0.747437	—
A6895	fabG; GLIZ	3-oxoacyl-[acyl-carrier protein] reductase [EC:1.1.1.100]; C6 transcription factor GliZ	ko01130//Biosynthesis of antibiotics;ko00061//Fatty acid biosynthesis;ko01212//Fatty acid metabolism;ko01100//Metabolic pathways;ko00780//Biotin metabolism	Metabolism	Lipid metabolism;Metabolism of cofactors and vitamins;Global and overview maps	0.729362	—
A0138	SCYL1; fabG	SCY1-like protein 1; 3-oxoacyl-[acyl-carrier protein] reductase [EC:1.1.1.100]	ko00780//Biotin metabolism;ko01212//Fatty acid metabolism;ko01130//Biosynthesis of antibiotics;ko00061//Fatty acid biosynthesis;ko01100//Metabolic pathways	Metabolism	Global and overview maps;Metabolism of cofactors and vitamins;Lipid metabolism	0.6312	—
A7165	ACSL, fadD	long-chain acyl-CoA synthetase [EC:6.2.1.3]	ko04146//Peroxisome;ko01212//Fatty acid metabolism;ko00061//Fatty acid biosynthesis;ko01100//Metabolic pathways;ko00071//Fatty acid degradation	Cellular Processes;Metabolism	Global and overview maps;Transport and catabolism;Lipid metabolism	-0.708708	—
A4617	fabG; ydfG	3-oxoacyl-[acyl-carrier protein] reductase; 3-hydroxy acid dehydrogenase / malonic semialdehyde reductase	ko00061//Fatty acid biosynthesis;ko01100//Metabolic pathways;ko00260//Glycine, serine and threonine metabolism;ko01130//Biosynthesis of antibiotics;ko00780//Biotin metabolism;ko00240//Pyrimidine metabolism;ko01212//Fatty acid metabolism	Metabolism	Nucleotide metabolism;Metabolism of cofactors and vitamins;Lipid metabolism;Global and overview maps;Amino acid metabolism	-0.861796	2.07894
A1129	E2.3.1.9, atoB	acetyl-CoA C-acetyltransferase [EC:2.3.1.9]	ko01130//Biosynthesis of antibiotics;ko01212//Fatty acid metabolism;ko00071//Fatty acid degradation;ko00620//Pyruvate metabolism;ko00380//Tryptophan metabolism;ko00280//Valine, leucine and isoleucine degradation;ko00630//Glyoxylate and dicarboxylate metabolism;ko00900//Terpenoid backbone biosynthesis;ko01100//Metabolic pathways;ko00310//Lysine degradation;ko00072//Synthesis and degradation of ket…	Metabolism	Amino acid metabolism;Global and overview maps;Lipid metabolism;Metabolism of terpenoids and polyketides;Carbohydrate metabolism	-1.07682	—
A0014	HSD17B12, KAR, IFA38	17beta-estradiol 17-dehydrogenase / very-long-chain 3-oxoacyl-CoA reductase	ko01040//Biosynthesis of unsaturated fatty acids;ko01212//Fatty acid metabolism;ko00062//Fatty acid elongation;ko01110//Biosynthesis of secondary metabolites;ko01100//Metabolic pathways	Metabolism	Global and overview maps;Lipid metabolism	-3.23089	—
A5027	fabG	3-oxoacyl-[acyl-carrier protein] reductase [EC:1.1.1.100]	ko03008//Ribosome biogenesis in eukaryotes;ko00780//Biotin metabolism;ko01100//Metabolic pathways;ko01130//Biosynthesis of antibiotics;ko01212//Fatty acid metabolism;ko00190//Oxidative phosphorylation;ko00061//Fatty acid biosynthesis	Metabolism;Genetic Information Processing	Energy metabolism;Translation;Global and overview maps;Metabolism of cofactors and vitamins;Lipid metabolism	—	-0.915385
Table S5 DEGs of fatty acid degradation
Gene ID	Gene name	Function	Pathway Name	Level 1	Level 2	log2(30mT_3/CK_3)	log2(30mT_7/CK_7)
A4665	ALDH	aldehyde dehydrogenase (NAD+) [EC:1.2.1.3]	ko01130//Biosynthesis of antibiotics;ko00410//beta-Alanine metabolism;ko00380//Tryptophan metabolism;ko01110//Biosynthesis of secondary metabolites;ko00340//Histidine metabolism;ko00330//Arginine and proline metabolism;ko00620//Pyruvate metabolism;ko00071//Fatty acid degradation;ko00053//Ascorbate and aldarate metabolism;ko00010//Glycolysis / Gluconeogenesis;ko00280//Valine, leucine and isoleucin…	Metabolism	Amino acid metabolism;Lipid metabolism;Metabolism of other amino acids;Global and overview maps;Carbohydrate metabolism	1.47006	—
A4753	E2.3.1.9, atoB	acetyl-CoA C-acetyltransferase [EC:2.3.1.9]	ko00620//Pyruvate metabolism;ko00071//Fatty acid degradation;ko01130//Biosynthesis of antibiotics;ko00310//Lysine degradation;ko00900//Terpenoid backbone biosynthesis;ko00280//Valine, leucine and isoleucine degradation;ko01200//Carbon metabolism;ko00072//Synthesis and degradation of ketone bodies;ko00380//Tryptophan metabolism;ko00640//Propanoate metabolism;ko01110//Biosynthesis of secondary meta…	Metabolism	Amino acid metabolism;Carbohydrate metabolism;Global and overview maps;Lipid metabolism;Metabolism of terpenoids and polyketides	1.36714	—
A0724	HADH	3-hydroxyacyl-CoA dehydrogenase [EC:1.1.1.35]	ko01212//Fatty acid metabolism;ko00310//Lysine degradation;ko00360//Phenylalanine metabolism;ko00280//Valine, leucine and isoleucine degradation;ko01100//Metabolic pathways;ko00071//Fatty acid degradation;ko01110//Biosynthesis of secondary metabolites;ko00380//Tryptophan metabolism;ko00650//Butanoate metabolism;ko01130//Biosynthesis of antibiotics;ko00062//Fatty acid elongation	Metabolism	Amino acid metabolism;Lipid metabolism;Carbohydrate metabolism;Global and overview maps	1.23737	—
A0796	adhP	alcohol dehydrogenase, propanol-preferring [EC:1.1.1.1]	ko00350//Tyrosine metabolism;ko00071//Fatty acid degradation;ko01110//Biosynthesis of secondary metabolites;ko00010//Glycolysis / Gluconeogenesis;ko01130//Biosynthesis of antibiotics;ko01100//Metabolic pathways	Metabolism	Global and overview maps;Amino acid metabolism;Lipid metabolism;Carbohydrate metabolism	1.19533	—
A1265	ALDH	aldehyde dehydrogenase (NAD+) [EC:1.2.1.3]	ko00071//Fatty acid degradation;ko01130//Biosynthesis of antibiotics;ko01100//Metabolic pathways;ko00053//Ascorbate and aldarate metabolism;ko01110//Biosynthesis of secondary metabolites;ko00340//Histidine metabolism;ko00010//Glycolysis / Gluconeogenesis;ko00410//beta-Alanine metabolism;ko00380//Tryptophan metabolism;ko00561//Glycerolipid metabolism;ko00310//Lysine degradation;ko00280//Valine, le…	Metabolism	Lipid metabolism;Metabolism of other amino acids;Amino acid metabolism;Carbohydrate metabolism;Global and overview maps	1.07744	—
A2169	AXY8, FUC95A, afcA	alpha-L-fucosidase 2 [EC:3.2.1.51]	ko00380//Tryptophan metabolism;ko00511//Other glycan degradation;ko01212//Fatty acid metabolism;ko00460//Cyanoamino acid metabolism;ko00910//Nitrogen metabolism;ko04146//Peroxisome;ko00071//Fatty acid degradation;ko00730//Thiamine metabolism;ko00061//Fatty acid biosynthesis;ko01100//Metabolic pathways;ko04122//Sulfur relay system	Genetic Information Processing;Cellular Processes;Metabolism	Lipid metabolism;Metabolism of other amino acids;Global and overview maps;Energy metabolism;Folding, sorting and degradation;Amino acid metabolism;Glycan biosynthesis and metabolism;Transport and catabolism;Metabolism of cofactors and vitamins	0.803151	—
A6480	ACOX1, ACOX3	cyl-CoA oxidase [EC:1.3.3.6]	ko00071//Fatty acid degradation;ko01100//Metabolic pathways;ko01110//Biosynthesis of secondary metabolites;ko00592//alpha-Linolenic acid metabolism;ko01040//Biosynthesis of unsaturated fatty acids;ko03018//RNA degradation;ko01212//Fatty acid metabolism;ko04146//Peroxisome	Metabolism;Cellular Processes;Genetic Information Processing	Global and overview maps;Transport and catabolism;Folding, sorting and degradation;Lipid metabolism	0.538233	—
A5615	adhP	alcohol dehydrogenase, propanol-preferring [EC:1.1.1.1]	ko01100//Metabolic pathways;ko00010//Glycolysis / Gluconeogenesis;ko01130//Biosynthesis of antibiotics;ko00350//Tyrosine metabolism;ko01110//Biosynthesis of secondary metabolites;ko00640//Propanoate metabolism;ko00071//Fatty acid degradation	Metabolism	Carbohydrate metabolism;Amino acid metabolism;Lipid metabolism;Global and overview maps	0.465283	—
A7165	ACSL, fadD	long-chain acyl-CoA synthetase [EC:6.2.1.3]	ko04146//Peroxisome;ko01212//Fatty acid metabolism;ko00061//Fatty acid biosynthesis;ko01100//Metabolic pathways;ko00071//Fatty acid degradation	Cellular Processes;Metabolism	Global and overview maps;Transport and catabolism;Lipid metabolism	-0.708708	—
A4620	ALDH	aldehyde dehydrogenase (NAD+) [EC:1.2.1.3]	ko00410//beta-Alanine metabolism;ko00360//Phenylalanine metabolism;ko01130//Biosynthesis of antibiotics;ko00350//Tyrosine metabolism;ko00071//Fatty acid degradation;ko00620//Pyruvate metabolism;ko01110//Biosynthesis of secondary metabolites;ko00561//Glycerolipid metabolism;ko01100//Metabolic pathways;ko00310//Lysine degradation;ko00010//Glycolysis / Gluconeogenesis;ko00380//Tryptophan metabolism;…	Metabolism	Carbohydrate metabolism;Metabolism of other amino acids;Global and overview maps;Amino acid metabolism;Lipid metabolism	-0.806551	1.17656
A1129	atoB	acetyl-CoA C-acetyltransferase [EC:2.3.1.9]	ko01130//Biosynthesis of antibiotics;ko01212//Fatty acid metabolism;ko00071//Fatty acid degradation;ko00620//Pyruvate metabolism;ko00380//Tryptophan metabolism;ko00280//Valine, leucine and isoleucine degradation;ko00630//Glyoxylate and dicarboxylate metabolism;ko00900//Terpenoid backbone biosynthesis;ko01100//Metabolic pathways;ko00310//Lysine degradation;ko00072//Synthesis and degradation of ket…	Metabolism	Amino acid metabolism;Global and overview maps;Lipid metabolism;Metabolism of terpenoids and polyketides;Carbohydrate metabolism	-1.07682	—
A0609	adhP	alcohol dehydrogenase, propanol-preferring [EC:1.1.1.1]	ko01130//Biosynthesis of antibiotics;ko00071//Fatty acid degradation;ko01100//Metabolic pathways;ko00350//Tyrosine metabolism;ko00010//Glycolysis / Gluconeogenesis;ko01110//Biosynthesis of secondary metabolites	Metabolism	Global and overview maps;Amino acid metabolism;Lipid metabolism;Carbohydrate metabolism	-1.51596	—
A3171	adhP	alcohol dehydrogenase, propanol-preferring [EC:1.1.1.1]	ko00010//Glycolysis / Gluconeogenesis;ko01100//Metabolic pathways;ko00350//Tyrosine metabolism;ko00071//Fatty acid degradation;ko01130//Biosynthesis of antibiotics;ko01110//Biosynthesis of secondary metabolites	Metabolism	Global and overview maps;Carbohydrate metabolism;Lipid metabolism;Amino acid metabolism	—	-0.852603
A0708	adhP	alcohol dehydrogenase, propanol-preferring [EC:1.1.1.1]	ko01130//Biosynthesis of antibiotics;ko01100//Metabolic pathways;ko00071//Fatty acid degradation;ko00010//Glycolysis / Gluconeogenesis;ko00350//Tyrosine metabolism;ko01110//Biosynthesis of secondary metabolites	Metabolism	Global and overview maps;Lipid metabolism;Amino acid metabolism;Carbohydrate metabolism	—	-0.883136
A4258	adhP	alcohol dehydrogenase, propanol-preferring [EC:1.1.1.1]	ko01100//Metabolic pathways;ko01130//Biosynthesis of antibiotics;ko00071//Fatty acid degradation;ko01110//Biosynthesis of secondary metabolites;ko00350//Tyrosine metabolism;ko00010//Glycolysis / Gluconeogenesis	Metabolism	Amino acid metabolism;Lipid metabolism;Carbohydrate metabolism;Global and overview maps	—	-1.87208
