# Supplementary material for: Effect of Static Magnetic Field on Monascus ruber M7 Based on Transcriptome Analysis
Source: J Fungi (Basel). 2021 Mar 30;7(4):256. doi: 10.3390/jof7040256 (PMC8066190; doi:10.3390/jof7040256)
Supplement: Supplementary file 1 [file jof-07-00256-s001.zip › jof-1163320-supplementary/Supplementary materials/Table S6 DEGs related to secondary metabolism .xlsx]

## Sheet: Table S6
Table S6 DEGs of MPs biosynthetic genes
Gene ID	Gene name	Function	log2(30mT_3/CK_3)	log2(30mT_7/CK_7)
A5482	MpigA	nrPKS	—	0.910304
A5483	MpigB	transcriptional regulatory protein CAT8	—	—
A5484	MpigC	3-oxoacyl-[acyl-carrier protein] reductase	—	—
A5485	MpigD	3-O-acetyltransferase	-0.671699	—
A5486	MpigE	aldehyde reductase	—	—
A5487	MpigF	FAD-dependent oxidoreductase	—	—
A5488	MpigG	serine hydrolase	-0.681959	0.70161
A5489	MpigH	oxidoreductase activity	—	—
A5490	MpigI	transcription factor	—	—
A5491	MpigJ	FAS alpha subunit	—	—
A5493	MpigK	FAS beta subunit	—	—
A5494	MpigL	ankyrin repeat protein	0.594546	—
A5495	MpigM	O-Acetyltransferase	—	0.708305
A5496	MpigN	salicylate hydroxylase	-0.632884	—
A5497	MpigN	salicylate hydroxylase	—	—
A5498	MpigO	deacetylase	—	—
A5499	MpigP	MFS multidrug transporter	—	—
Table S6 DEGs of CIT biosynthetic genes
Gene ID	Gene name	Function	log2(30mT_3/CK_3)	log2(30mT_7/CK_7)
A4616	MRL7	choline dehydrogenase	-0.636964	—
A4617	MRL6	malonic semialdehyde reductase	-0.861796	2.07894
A4620	MRL5	aldehyde dehydrogenase (NAD+)	-0.806551	1.17656
A4621	MRL4	aldehyde dehydrogenase	—	—
A4622	MRL3	metarhizium robertsii Zn(2)-Cys(6) zinc finger domain protein	-0.583748	0.484521
A4623	MRL2	isopenicillin-N synthase	—	1.53321
A4624	MRL1	hydrolase activity	—	—
A4625	pksCT	Citrinin PKS	—	—
A4626	MRR1	MFS transporter	—	1.49154
A4627	MRR2	phosphoglycerate mutase	—	—
A4628	MRR3	actin cytoskeleton-regulatory complex protein PAN1	—	—
A4629	MRR4	ribosome assembly protein 4	—	—
A4631	MRR5	carbonic anhydrase	0.898928	—
A4632	MRR6	autophagy-related protein 33	0.562283	—
A4633	MRR7	peroxisomal 2,4-dienoyl-CoA reductase	—	—
A4634	MRR8	intracellular protein transport protein USO1	—	—
Table S6 DEGs of ERG biosynthetic genes
Gene ID	Gene name	Function	log2(30mT_3/CK_3)	log2(30mT_7/CK_7)
A2612	ERG1	squalene monooxygenase	—	1.35743
A4683	ERG2	C-8 sterol isomerase	0.786659	1.3288
A1713	ERG3	delta7-sterol 5-desaturase	1.43238	—
A3136	ERG5	sterol 22-desaturase	0.315446	—
A2093	ERG4	delta24(24(1))-sterol reductase	—	0.744976
A1866	ERG6	sterol 24-C-methyltransferase	2.00276	—
A3834	ERG25	methylsterol monooxygenase	2.80853	—
A1433	ERG25	methylsterol monooxygenase	1.4871	—
A6295	ERG26	sterol-4alpha-carboxylate 3- dehydrogenase (decarboxylating)	2.34025	—
A1898	CYP51	sterol 14alpha-demethylase	1.87594	—
