# Supplementary material for: Effect of Static Magnetic Field on Monascus ruber M7 Based on Transcriptome Analysis
Source: J Fungi (Basel). 2021 Mar 30;7(4):256. doi: 10.3390/jof7040256 (PMC8066190; doi:10.3390/jof7040256)
Supplement: Supplementary file 1 [file jof-07-00256-s001.zip › jof-1163320-supplementary/Supplementary materials/Table S7 DEGs related to signal transduction pathways.xlsx]

## Sheet: Table S7
Table S7 DEGs of mitogen-activated protein kinase (MAPK) cascade
MAPK Pathway	Gene ID	Gene name	Function	Pathway Name	Level 1	Level 2	log2(30mT_3/CK_3)	log2(30mT_7/CK_7)
Pheromone response pathway	A6146	RSP5	E3 ubiquitin-protein ligase NEDD4	ko04011//MAPK signaling pathway - yeast;ko04120//Ubiquitin mediated proteolysis;ko04144//Endocytosis	Genetic Information Processing;Cellular Processes;Environmental Information Processing	Signal transduction;Transport and catabolism;Folding, sorting and degradation	0.489501	—
	A2622	STE3	pheromone a factor receptor	ko04011//MAPK signaling pathway - yeast	Environmental Information Processing	Signal transduction	0.439087	—
	A0836	CDC42	cell division control protein 42	ko04144//Endocytosis;ko04933//AGE-RAGE signaling pathway in diabetic complications;ko04011//MAPK signaling pathway - yeast	Human Diseases;Cellular Processes;Environmental Information Processing	Transport and catabolism;Endocrine and metabolic diseases;Signal transduction	-0.375566	—
	A2383	CDC24	cell division control protein 24	ko04011//MAPK signaling pathway - yeast	Environmental Information Processing	Signal transduction	0.532962	—
	A4484	STE11	cell division control protein CDC15; mitogen-activated protein kinase kinase kinase; serine/threonine kinase 32	ko04392//Hippo signaling pathway - multiple species;ko04011//MAPK signaling pathway - yeast;ko04113//Meiosis - yeast;ko04111//Cell cycle - yeast	Environmental Information Processing;Cellular Processes	Signal transduction;Cell growth and death	-0.824248	—
	A1443	PTP2_3	tyrosine-protein phosphatase 2/3 [EC:3.1.3.48]	ko04011//MAPK signaling pathway - yeast	Environmental Information Processing	Signal transduction	0.51032	—
	A2220	STE12;MID2, MTL1; MSB2	transcription factor STE12; mating pheromone-induced death protein 2; signaling mucin MSB2	ko04011//MAPK signaling pathway - yeast	Environmental Information Processing	Signal transduction	0.598123	—
	A6740	STE12	transcription factor STE12	ko04011//MAPK signaling pathway - yeast	Environmental Information Processing	Signal transduction	0.735353	—
	A2410	CDC28, CDC2	multisite-specific tRNA:(cytosine-C5)-methyltransferase [EC:2.1.1.202]; 1-hydroxybenzoate polyprenyltransferase [EC:2.5.1.39]; 2-cyclin-dependent kinase [EC:2.7.11.22]	ko04011//MAPK signaling pathway - yeast;ko04111//Cell cycle - yeast;ko04113//Meiosis - yeast;ko01100//Metabolic pathways;ko01110//Biosynthesis of secondary metabolites;ko00130//Ubiquinone and other terpenoid-quinone biosynthesis	Metabolism;Environmental Information Processing;Cellular Processes	Global and overview maps;Cell growth and death;Metabolism of cofactors and vitamins;Signal transduction	0.938505	—
	A0984	CDC28, CDC2	multisite-specific tRNA:(cytosine-C5)-methyltransferase [EC:2.1.1.202]	ko04111//Cell cycle - yeast;ko04113//Meiosis - yeast;ko04011//MAPK signaling pathway - yeast;ko00040//Pentose and glucuronate interconversions	Metabolism;Cellular Processes;Environmental Information Processing	Signal transduction;Cell growth and death;Carbohydrate metabolism	0.459393	—
	A1845	CDC28, CDC2	cyclin-dependent kinase [EC:2.7.11.22]	ko04113//Meiosis - yeast;ko04011//MAPK signaling pathway - yeast;ko04111//Cell cycle - yeast	Environmental Information Processing;Cellular Processes	Signal transduction;Cell growth and death	-0.562863	1.04941
	A7481	BNI1	cytokinesis protein	ko04011//MAPK signaling pathway - yeast	Environmental Information Processing	Signal transduction	0.387115	—
	A1633	CLA4	serine/threonine-protein kinase CLA4 [EC:2.7.11.1]	ko04011//MAPK signaling pathway - yeast	Environmental Information Processing	Signal transduction	—	0.68753
	A3555	MSG5	tyrosine-protein phosphatase MSG5 [EC:3.1.3.48]	ko04011//MAPK signaling pathway - yeast	Environmental Information Processing	Signal transduction	—	4.91337
	A5077	STE12	transcription factor STE12	ko04011//MAPK signaling pathway - yeast	Environmental Information Processing	Signal transduction	—	0.4717
	A3945	BNI1,TOP3	cytokinesis protein; DNA topoisomerase III	ko03440//Homologous recombination;ko04011//MAPK signaling pathway - yeast	Genetic Information Processing;Environmental Information Processing	Signal transduction;Replication and repair	—	0.862053
Cell wall integrity pathway	A0311	WSC	cell wall integrity and stress response component	ko04139//Mitophagy - yeast;ko04011//MAPK signaling pathway - yeast	Environmental Information Processing;Cellular Processes	Transport and catabolism;Signal transduction	0.676503	—
	A0415	WSC	cell wall integrity and stress response component	ko04011//MAPK signaling pathway - yeast;ko04139//Mitophagy - yeast	Cellular Processes;Environmental Information Processing	Transport and catabolism;Signal transduction	0.642863	—
	A6774	WSC,MID2	plasminogen activator inhibitor 1 RNA-binding protein; cell wall integrity and stress response component; mating pheromone-induced death protein 2; syntaxin 5	ko04130//SNARE interactions in vesicular transport;ko04139//Mitophagy - yeast;ko04011//MAPK signaling pathway - yeast	Cellular Processes;Environmental Information Processing;Genetic Information Processing	Transport and catabolism;Signal transduction;Folding, sorting and degradation	0.546655	—
	A0143	WSC	cell wall integrity and stress response component	ko03040//Spliceosome;ko04011//MAPK signaling pathway - yeast;ko04139//Mitophagy - yeast	Genetic Information Processing;Cellular Processes;Environmental Information Processing	Signal transduction;Transcription;Transport and catabolism	-0.569907	—
	A2127	MID2, MTL1	mating pheromone-induced death protein 2	ko04011//MAPK signaling pathway - yeast	Environmental Information Processing	Signal transduction	0.94362	—
	A1848	MID2, MTL1; FLO11	mating pheromone-induced death protein 2; flocculation protein FLO11	ko04011//MAPK signaling pathway - yeast;ko00520//Amino sugar and nucleotide sugar metabolism;ko01100//Metabolic pathways	Metabolism;Environmental Information Processing	Signal transduction;Carbohydrate metabolism;Global and overview maps	0.674987	0.788328
	A2220	STE12;MID2, MTL1; MSB2	transcription factor STE12; mating pheromone-induced death protein 2; signaling mucin MSB2	ko04011//MAPK signaling pathway - yeast	Environmental Information Processing	Signal transduction	0.598123	—
	A2121	MID2, MTL1	alpha-agglutinin; mating pheromone-induced death protein 2	ko04011//MAPK signaling pathway - yeast	Environmental Information Processing	Signal transduction	0.591321	—
	A2221	MID2, MTL1; MSB2	mating pheromone-induced death protein 2; signaling mucin MSB2	ko04011//MAPK signaling pathway - yeast	Environmental Information Processing	Signal transduction	0.565053	—
	A5522	MID2, MTL1	mating pheromone-induced death protein 2	ko04011//MAPK signaling pathway - yeast	Environmental Information Processing	Signal transduction	-1.16518	0.502046
	A6427	MSB2; MID2, MTL1	signaling mucin MSB2; mating pheromone-induced death protein 2	ko04011//MAPK signaling pathway - yeast	Environmental Information Processing	Signal transduction	-1.83295	—
	A6786	BCK1	mitogen-activated protein kinase kinase kinase	ko04011//MAPK signaling pathway - yeast;ko04139//Mitophagy - yeast	Environmental Information Processing;Cellular Processes	Transport and catabolism;Signal transduction	0.390377	—
	A1443	PTP2_3	tyrosine-protein phosphatase 2/3 [EC:3.1.3.48]	ko04011//MAPK signaling pathway - yeast	Environmental Information Processing	Signal transduction	0.51032	—
	A2410	CDC28, CDC2	multisite-specific tRNA:(cytosine-C5)-methyltransferase [EC:2.1.1.202]; 1-hydroxybenzoate polyprenyltransferase [EC:2.5.1.39]; 2-cyclin-dependent kinase [EC:2.7.11.22]	ko04011//MAPK signaling pathway - yeast;ko04111//Cell cycle - yeast;ko04113//Meiosis - yeast;ko01100//Metabolic pathways;ko01110//Biosynthesis of secondary metabolites;ko00130//Ubiquinone and other terpenoid-quinone biosynthesis	Metabolism;Environmental Information Processing;Cellular Processes	Global and overview maps;Cell growth and death;Metabolism of cofactors and vitamins;Signal transduction	0.938505	—
	A0984	CDC28, CDC2	multisite-specific tRNA:(cytosine-C5)-methyltransferase [EC:2.1.1.202]	ko04111//Cell cycle - yeast;ko04113//Meiosis - yeast;ko04011//MAPK signaling pathway - yeast;ko00040//Pentose and glucuronate interconversions	Metabolism;Cellular Processes;Environmental Information Processing	Signal transduction;Cell growth and death;Carbohydrate metabolism	0.459393	—
	A1845	CDC28, CDC2	cyclin-dependent kinase [EC:2.7.11.22]	ko04113//Meiosis - yeast;ko04011//MAPK signaling pathway - yeast;ko04111//Cell cycle - yeast	Environmental Information Processing;Cellular Processes	Signal transduction;Cell growth and death	-0.562863	1.04941
	A7481	BNI1	cytokinesis protein	ko04011//MAPK signaling pathway - yeast	Environmental Information Processing	Signal transduction	0.387115	—
	A3295	WSC	cell wall integrity and stress response component	ko04139//Mitophagy - yeast;ko04011//MAPK signaling pathway - yeast	Cellular Processes;Environmental Information Processing	Signal transduction;Transport and catabolism	—	0.549202
	A6095	WSC	cell wall integrity and stress response component	ko04011//MAPK signaling pathway - yeast;ko04139//Mitophagy - yeast;ko04113//Meiosis - yeast	Environmental Information Processing;Cellular Processes	Cell growth and death;Transport and catabolism;Signal transduction	—	0.560836
	A6174	MSB2, WSC	signaling mucin MSB2, cell wall integrity and stress response component	ko04139//Mitophagy - yeast;ko04011//MAPK signaling pathway - yeast	Cellular Processes;Environmental Information Processing	Transport and catabolism;Signal transduction	—	-0.838052
	A6097	WSC; MSB2	cell wall integrity and stress response component; signaling mucin MSB2	ko04011//MAPK signaling pathway - yeast;ko04139//Mitophagy - yeast	Environmental Information Processing;Cellular Processes	Signal transduction;Transport and catabolism	—	-1.08979
	A1279	FLO11; MID2, MTL1	flocculation protein FLO11; mating pheromone-induced death protein 2	ko04011//MAPK signaling pathway - yeast;ko00520//Amino sugar and nucleotide sugar metabolism;ko01100//Metabolic pathways	Metabolism;Environmental Information Processing	Global and overview maps;Carbohydrate metabolism;Signal transduction	—	0.868357
	A1487	MID2, MTL1	solute carrier family 20 (sodium-dependent phosphate transporter); mating pheromone-induced death protein 2	ko04011//MAPK signaling pathway - yeast	Environmental Information Processing	Signal transduction	—	0.505238
	A6998	MID2, MTL1;MSB2	mating pheromone-induced death protein 2;signaling mucin MSB2	ko04011//MAPK signaling pathway - yeast	Environmental Information Processing	Signal transduction	0.548023	-0.386171
	A3264	ROM1_2	RHO1 GDP-GTP exchange protein 1/2	ko03022//Basal transcription factors;ko04011//MAPK signaling pathway - yeast	Genetic Information Processing;Environmental Information Processing	Signal transduction;Transcription	—	0.471841
	A4012	RHOA	Ras homolog gene family, member A	ko04011//MAPK signaling pathway - yeast	Environmental Information Processing	Signal transduction	—	0.327323
	A7283	SAC7	protein SPT2; GTPase-activating protein SAC7	ko04011//MAPK signaling pathway - yeast	Environmental Information Processing	Signal transduction	—	0.721428
	A6686	PDPK1	3-phosphoinositide dependent protein kinase-1	ko04011//MAPK signaling pathway - yeast	Environmental Information Processing	Signal transduction	—	0.76992
	A4131	MKK1_2	mitogen-activated protein kinase kinase	ko04011//MAPK signaling pathway - yeast;ko04139//Mitophagy - yeast	Cellular Processes;Environmental Information Processing	Signal transduction;Transport and catabolism	—	0.492152
	A3555	MSG5	tyrosine-protein phosphatase MSG5 [EC:3.1.3.48]	ko04011//MAPK signaling pathway - yeast	Environmental Information Processing	Signal transduction	—	4.91337
	A0951	E2.4.1.34	1,3-beta-glucan synthase [EC:2.4.1.34]	ko00500//Starch and sucrose metabolism;ko04011//MAPK signaling pathway - yeast	Environmental Information Processing;Metabolism	Carbohydrate metabolism;Signal transduction	—	0.410841
	A3945	BNI1,TOP3	cytokinesis protein; DNA topoisomerase III	ko03440//Homologous recombination;ko04011//MAPK signaling pathway - yeast	Genetic Information Processing;Environmental Information Processing	Signal transduction;Replication and repair	—	0.862053
High osmolarity pathway	A0742	MSB2	signaling mucin MSB2	ko04011//MAPK signaling pathway - yeast	Environmental Information Processing	Signal transduction	3.77672	—
	A4681	MSB2	signaling mucin MSB2	ko04011//MAPK signaling pathway - yeast	Environmental Information Processing	Signal transduction	2.6667	—
	A3508	FLO11;MSB2	flocculation protein FLO11; signaling mucin MSB2	ko04011//MAPK signaling pathway - yeast	Environmental Information Processing	Signal transduction	2.06897	—
	A3106	MSB2	chitinase [EC:3.2.1.14]; signaling mucin MSB2	ko00520//Amino sugar and nucleotide sugar metabolism;ko04011//MAPK signaling pathway - yeast;ko01100//Metabolic pathways	Environmental Information Processing;Metabolism	Carbohydrate metabolism;Signal transduction;Global and overview maps	1.53565	—
	A2319	UBC;MSB2	ubiquitin C; signaling mucin MSB2	ko04011//MAPK signaling pathway - yeast	Environmental Information Processing	Signal transduction	0.926535	—
	A1420	MSB2; TDP2	signaling mucin MSB2; tyrosyl-DNA phosphodiesterase 2 [EC:3.1.4.-]	ko04011//MAPK signaling pathway - yeast	Environmental Information Processing	Signal transduction	0.92557	—
	A0830	MSB2	signaling mucin MSB2	ko00520//Amino sugar and nucleotide sugar metabolism;ko04011//MAPK signaling pathway - yeast;ko01100//Metabolic pathways	Metabolism;Environmental Information Processing	Global and overview maps;Carbohydrate metabolism;Signal transduction	0.698722	—
	A5560	MSB2	signaling mucin MSB2	ko04011//MAPK signaling pathway - yeast;ko00520//Amino sugar and nucleotide sugar metabolism;ko01100//Metabolic pathways	Environmental Information Processing;Metabolism	Global and overview maps;Signal transduction;Carbohydrate metabolism	0.600572	—
	A2220	STE12;MID2, MTL1; MSB2	transcription factor STE12; mating pheromone-induced death protein 2; signaling mucin MSB2	ko04011//MAPK signaling pathway - yeast	Environmental Information Processing	Signal transduction	0.598123	—
	A1742	MSB2	signaling mucin MSB2	ko04011//MAPK signaling pathway - yeast;ko04144//Endocytosis;ko00564//Glycerophospholipid metabolism	Cellular Processes;Environmental Information Processing;Metabolism	Lipid metabolism;Signal transduction;Transport and catabolism	0.565754	—
	A2221	MID2, MTL1; MSB2	mating pheromone-induced death protein 2; signaling mucin MSB2	ko04011//MAPK signaling pathway - yeast	Environmental Information Processing	Signal transduction	0.565053	—
	A6998	MID2, MTL1;MSB2	mating pheromone-induced death protein 2;signaling mucin MSB2	ko04011//MAPK signaling pathway - yeast	Environmental Information Processing	Signal transduction	0.548023	-0.386171
	A4778	MSB2	signaling mucin MSB2	ko01100//Metabolic pathways;ko00564//Glycerophospholipid metabolism;ko04011//MAPK signaling pathway - yeast;ko00770//Pantothenate and CoA biosynthesis;ko01110//Biosynthesis of secondary metabolites	Metabolism;Environmental Information Processing	Lipid metabolism;Metabolism of cofactors and vitamins;Signal transduction;Global and overview maps	—	0.720772
	A0184	MSB2	signaling mucin MSB2	ko04011//MAPK signaling pathway - yeast;ko01100//Metabolic pathways;ko00520//Amino sugar and nucleotide sugar metabolism	Metabolism;Environmental Information Processing	Global and overview maps;Carbohydrate metabolism;Signal transduction	0.392675	—
	A0665	MSB2	signaling mucin MSB2	ko04011//MAPK signaling pathway - yeast	Environmental Information Processing	Signal transduction	-0.527285	—
	A4513	MSB2	signaling mucin MSB2	ko04011//MAPK signaling pathway - yeast	Environmental Information Processing	Signal transduction	-0.696996	1.46705
	A6427	MSB2; MID2, MTL1	signaling mucin MSB2; mating pheromone-induced death protein 2	ko04011//MAPK signaling pathway - yeast	Environmental Information Processing	Signal transduction	-1.83295	—
	A7577	H4, OPY2	histone H4; protein OPY2	ko04011//MAPK signaling pathway - yeast	Environmental Information Processing	Signal transduction	0.381722	—
	A0482	SLN1	osomolarity two-component system, sensor histidine kinase SLN1 [EC:2.7.13.3]	ko04011//MAPK signaling pathway - yeast;ko01110//Biosynthesis of secondary metabolites;ko00350//Tyrosine metabolism;ko00360//Phenylalanine metabolism;ko00410//beta-Alanine metabolism;ko01100//Metabolic pathways;ko00260//Glycine, serine and threonine metabolism;ko04139//Mitophagy - yeast	Metabolism;Cellular Processes;Environmental Information Processing	Amino acid metabolism;Transport and catabolism;Signal transduction;Metabolism of other amino acids;Global and overview maps	1.41568	—
	A1751	SLN1	osomolarity two-component system, sensor histidine kinase SLN1 [EC:2.7.13.3]	ko04139//Mitophagy - yeast;ko04011//MAPK signaling pathway - yeast	Cellular Processes;Environmental Information Processing	Signal transduction;Transport and catabolism	0.491572	—
	A2383	CDC24	cell division control protein 24	ko04011//MAPK signaling pathway - yeast	Environmental Information Processing	Signal transduction	0.532962	—
	A0836	CDC42	cell division control protein 42	ko04144//Endocytosis;ko04933//AGE-RAGE signaling pathway in diabetic complications;ko04011//MAPK signaling pathway - yeast	Human Diseases;Cellular Processes;Environmental Information Processing	Transport and catabolism;Endocrine and metabolic diseases;Signal transduction	-0.375566	—
	A4484	STE11	cell division control protein CDC15; mitogen-activated protein kinase kinase kinase; serine/threonine kinase 32	ko04392//Hippo signaling pathway - multiple species;ko04011//MAPK signaling pathway - yeast;ko04113//Meiosis - yeast;ko04111//Cell cycle - yeast	Environmental Information Processing;Cellular Processes	Signal transduction;Cell growth and death	-0.824248	—
	A3125	SSK2	mitogen-activated protein kinase kinase kinase	ko00510//N-Glycan biosynthesis;ko01100//Metabolic pathways;ko04141//Protein processing in endoplasmic reticulum;ko04011//MAPK signaling pathway - yeast;ko00513//Various types of N-glycan biosynthesis	Metabolism;Environmental Information Processing;Genetic Information Processing	Global and overview maps;Folding, sorting and degradation;Glycan biosynthesis and metabolism;Signal transduction	0.360092	0.607283
	A3751	SSK2	mitogen-activated protein kinase kinase kinase	ko04011//MAPK signaling pathway - yeast	Environmental Information Processing	Signal transduction	-0.664039	—
	A1443	PTP2_3	tyrosine-protein phosphatase 2/3 [EC:3.1.3.48]	ko04011//MAPK signaling pathway - yeast	Environmental Information Processing	Signal transduction	0.51032	—
	A6818	SKO1, ATF1, PCR1	ATF/CREB family transcription factor	ko04011//MAPK signaling pathway - yeast	Environmental Information Processing	Signal transduction	0.679888	—
	A6893	HSL1	serine/threonine-protein kinase HSL1, negative regulator of Swe1 kinase [EC:2.7.11.-]	ko04011//MAPK signaling pathway - yeast;ko04138//Autophagy - yeast;ko04113//Meiosis - yeast;ko04111//Cell cycle - yeast	Cellular Processes;Environmental Information Processing	Transport and catabolism;Signal transduction;Cell growth and death	1.08168	—
	A1116	GPD1	glycerol-3-phosphate dehydrogenase (NAD+) [EC:1.1.1.8]	ko01110//Biosynthesis of secondary metabolites;ko00564//Glycerophospholipid metabolism;ko04011//MAPK signaling pathway - yeast	Environmental Information Processing;Metabolism	Global and overview maps;Lipid metabolism;Signal transduction	0.872099	-0.477422
	A0536	katE, CAT, catB, srpA	catalase	ko04146//Peroxisome;ko01200//Carbon metabolism;ko01110//Biosynthesis of secondary metabolites;ko00380//Tryptophan metabolism;ko01130//Biosynthesis of antibiotics;ko00630//Glyoxylate and dicarboxylate metabolism;ko04011//MAPK signaling pathway - yeast;ko04213//Longevity regulating pathway - multiple species	Environmental Information Processing;Cellular Processes;Metabolism;Organismal Systems	Signal transduction;Aging;Amino acid metabolism;Carbohydrate metabolism;Transport and catabolism;Global and overview maps	-0.654562	—
	A7643	GRE2	NADPH-dependent methylglyoxal reductase [EC:1.1.1.283]	ko04011//MAPK signaling pathway - yeast;ko00640//Propanoate metabolism;ko00620//Pyruvate metabolism	Metabolism;Environmental Information Processing	Carbohydrate metabolism;Signal transduction	0.370791	—
	A2410	CDC28, CDC2	multisite-specific tRNA:(cytosine-C5)-methyltransferase [EC:2.1.1.202]; 1-hydroxybenzoate polyprenyltransferase [EC:2.5.1.39]; 2-cyclin-dependent kinase [EC:2.7.11.22]	ko04011//MAPK signaling pathway - yeast;ko04111//Cell cycle - yeast;ko04113//Meiosis - yeast;ko01100//Metabolic pathways;ko01110//Biosynthesis of secondary metabolites;ko00130//Ubiquinone and other terpenoid-quinone biosynthesis	Metabolism;Environmental Information Processing;Cellular Processes	Global and overview maps;Cell growth and death;Metabolism of cofactors and vitamins;Signal transduction	0.938505	—
	A0984	CDC28, CDC2	multisite-specific tRNA:(cytosine-C5)-methyltransferase [EC:2.1.1.202]	ko04111//Cell cycle - yeast;ko04113//Meiosis - yeast;ko04011//MAPK signaling pathway - yeast;ko00040//Pentose and glucuronate interconversions	Metabolism;Cellular Processes;Environmental Information Processing	Signal transduction;Cell growth and death;Carbohydrate metabolism	0.459393	—
	A1845	CDC28, CDC2	cyclin-dependent kinase [EC:2.7.11.22]	ko04113//Meiosis - yeast;ko04011//MAPK signaling pathway - yeast;ko04111//Cell cycle - yeast	Environmental Information Processing;Cellular Processes	Signal transduction;Cell growth and death	-0.562863	1.04941
	A4288	MSB2; SARNP, CIP29, THO1	signaling mucin MSB2; SAP domain-containing ribonucleoprotein	ko04011//MAPK signaling pathway - yeast	Environmental Information Processing	Signal transduction	—	0.709341
	A6174	MSB2, WSC	signaling mucin MSB2, cell wall integrity and stress response component	ko04139//Mitophagy - yeast;ko04011//MAPK signaling pathway - yeast	Cellular Processes;Environmental Information Processing	Transport and catabolism;Signal transduction	—	-0.838052
	A6097	WSC; MSB2	cell wall integrity and stress response component; signaling mucin MSB2	ko04011//MAPK signaling pathway - yeast;ko04139//Mitophagy - yeast	Environmental Information Processing;Cellular Processes	Signal transduction;Transport and catabolism	—	-1.08979
	A1633	CLA4	serine/threonine-protein kinase CLA4 [EC:2.7.11.1]	ko04011//MAPK signaling pathway - yeast	Environmental Information Processing	Signal transduction	—	0.68753
	A4800	SSK2;TPO1	mitogen-activated protein kinase kinase kinase; MFS transporter, DHA1 family, multidrug resistance protein	ko04011//MAPK signaling pathway - yeast	Environmental Information Processing	Signal transduction	—	0.906496
	A3125	SSK2	mitogen-activated protein kinase kinase kinase	ko00510//N-Glycan biosynthesis;ko01100//Metabolic pathways;ko04141//Protein processing in endoplasmic reticulum;ko04011//MAPK signaling pathway - yeast;ko00513//Various types of N-glycan biosynthesis	Metabolism;Environmental Information Processing;Genetic Information Processing	Global and overview maps;Folding, sorting and degradation;Glycan biosynthesis and metabolism;Signal transduction	0.360092	0.607283
	A0202	TUP1	general transcriptional corepressor TUP1	ko04144//Endocytosis;ko04111//Cell cycle - yeast;ko04011//MAPK signaling pathway - yeast	Environmental Information Processing;Cellular Processes	Transport and catabolism;Cell growth and death;Signal transduction	—	0.583712
Filamentous growth pathway	A0742	MSB2	signaling mucin MSB2	ko04011//MAPK signaling pathway - yeast	Environmental Information Processing	Signal transduction	3.77672	—
	A4681	MSB2	signaling mucin MSB2	ko04011//MAPK signaling pathway - yeast	Environmental Information Processing	Signal transduction	2.6667	—
	A3508	FLO11;MSB2	flocculation protein FLO11; signaling mucin MSB2	ko04011//MAPK signaling pathway - yeast	Environmental Information Processing	Signal transduction	2.06897	—
	A3106	MSB2	chitinase [EC:3.2.1.14]; signaling mucin MSB2	ko00520//Amino sugar and nucleotide sugar metabolism;ko04011//MAPK signaling pathway - yeast;ko01100//Metabolic pathways	Environmental Information Processing;Metabolism	Carbohydrate metabolism;Signal transduction;Global and overview maps	1.53565	—
	A2319	UBC;MSB2	ubiquitin C; signaling mucin MSB2	ko04011//MAPK signaling pathway - yeast	Environmental Information Processing	Signal transduction	0.926535	—
	A1420	MSB2; TDP2	signaling mucin MSB2; tyrosyl-DNA phosphodiesterase 2 [EC:3.1.4.-]	ko04011//MAPK signaling pathway - yeast	Environmental Information Processing	Signal transduction	0.92557	—
	A0830	MSB2	signaling mucin MSB2	ko00520//Amino sugar and nucleotide sugar metabolism;ko04011//MAPK signaling pathway - yeast;ko01100//Metabolic pathways	Metabolism;Environmental Information Processing	Global and overview maps;Carbohydrate metabolism;Signal transduction	0.698722	—
	A5560	MSB2	signaling mucin MSB2	ko04011//MAPK signaling pathway - yeast;ko00520//Amino sugar and nucleotide sugar metabolism;ko01100//Metabolic pathways	Environmental Information Processing;Metabolism	Global and overview maps;Signal transduction;Carbohydrate metabolism	0.600572	—
	A2220	STE12;MID2, MTL1; MSB2	transcription factor STE12; mating pheromone-induced death protein 2; signaling mucin MSB2	ko04011//MAPK signaling pathway - yeast	Environmental Information Processing	Signal transduction	0.598123	—
	A1742	MSB2	signaling mucin MSB2	ko04011//MAPK signaling pathway - yeast;ko04144//Endocytosis;ko00564//Glycerophospholipid metabolism	Cellular Processes;Environmental Information Processing;Metabolism	Lipid metabolism;Signal transduction;Transport and catabolism	0.565754	—
	A2221	MID2, MTL1; MSB2	mating pheromone-induced death protein 2; signaling mucin MSB2	ko04011//MAPK signaling pathway - yeast	Environmental Information Processing	Signal transduction	0.565053	—
	A6998	MID2, MTL1;MSB2	mating pheromone-induced death protein 2;signaling mucin MSB2	ko04011//MAPK signaling pathway - yeast	Environmental Information Processing	Signal transduction	0.548023	-0.386171
	A4778	MSB2	signaling mucin MSB2	ko01100//Metabolic pathways;ko00564//Glycerophospholipid metabolism;ko04011//MAPK signaling pathway - yeast;ko00770//Pantothenate and CoA biosynthesis;ko01110//Biosynthesis of secondary metabolites	Metabolism;Environmental Information Processing	Lipid metabolism;Metabolism of cofactors and vitamins;Signal transduction;Global and overview maps	—	0.720772
	A0184	MSB2	signaling mucin MSB2	ko04011//MAPK signaling pathway - yeast;ko01100//Metabolic pathways;ko00520//Amino sugar and nucleotide sugar metabolism	Metabolism;Environmental Information Processing	Global and overview maps;Carbohydrate metabolism;Signal transduction	0.392675	—
	A0665	MSB2	signaling mucin MSB2	ko04011//MAPK signaling pathway - yeast	Environmental Information Processing	Signal transduction	-0.527285	—
	A4513	MSB2	signaling mucin MSB2	ko04011//MAPK signaling pathway - yeast	Environmental Information Processing	Signal transduction	-0.696996	1.46705
	A6427	MSB2; MID2, MTL1	signaling mucin MSB2; mating pheromone-induced death protein 2	ko04011//MAPK signaling pathway - yeast	Environmental Information Processing	Signal transduction	-1.83295	—
	A7577	H4, OPY2	histone H4; protein OPY2	ko04011//MAPK signaling pathway - yeast	Environmental Information Processing	Signal transduction	0.381722	—
	A6684	YPS1_2	yapsin 1/2 [EC:3.4.23.41]	ko03430//Mismatch repair;ko04011//MAPK signaling pathway - yeast;ko03420//Nucleotide excision repair;ko03030//DNA replication	Environmental Information Processing;Genetic Information Processing	Signal transduction;Replication and repair	0.568932	—
	A1792	YPS1_2	yapsin 1/2 [EC:3.4.23.41]	ko04138//Autophagy - yeast;ko04011//MAPK signaling pathway - yeast	Environmental Information Processing;Cellular Processes	Transport and catabolism;Signal transduction	-0.487512	—
	A0836	CDC42	cell division control protein 42	ko04144//Endocytosis;ko04933//AGE-RAGE signaling pathway in diabetic complications;ko04011//MAPK signaling pathway - yeast	Human Diseases;Cellular Processes;Environmental Information Processing	Transport and catabolism;Endocrine and metabolic diseases;Signal transduction	-0.375566	—
	A2383	CDC24	cell division control protein 24	ko04011//MAPK signaling pathway - yeast	Environmental Information Processing	Signal transduction	0.532962	—
	A4484	STE11	cell division control protein CDC15; mitogen-activated protein kinase kinase kinase; serine/threonine kinase 32	ko04392//Hippo signaling pathway - multiple species;ko04011//MAPK signaling pathway - yeast;ko04113//Meiosis - yeast;ko04111//Cell cycle - yeast	Environmental Information Processing;Cellular Processes	Signal transduction;Cell growth and death	-0.824248	—
	A1443	PTP2_3	tyrosine-protein phosphatase 2/3 [EC:3.1.3.48]	ko04011//MAPK signaling pathway - yeast	Environmental Information Processing	Signal transduction	0.51032	—
	A6740	STE12	transcription factor STE12	ko04011//MAPK signaling pathway - yeast	Environmental Information Processing	Signal transduction	0.735353	—
	A4812	FLO11	flocculation protein FLO11	ko04011//MAPK signaling pathway - yeast	Environmental Information Processing	Signal transduction	2.54546	—
	A6179	FLO11	flocculation protein FLO11	ko04011//MAPK signaling pathway - yeast	Environmental Information Processing	Signal transduction	1.81927	—
	A4006	FLO11	flocculation protein FLO11	ko04011//MAPK signaling pathway - yeast	Environmental Information Processing	Signal transduction	1.2839	—
	A0567	FLO11	flocculation protein FLO11	ko04011//MAPK signaling pathway - yeast	Environmental Information Processing	Signal transduction	1.20075	—
	A5321	FLO11	flocculation protein FLO11	ko04011//MAPK signaling pathway - yeast;ko01100//Metabolic pathways;ko00520//Amino sugar and nucleotide sugar metabolism	Metabolism;Environmental Information Processing	Carbohydrate metabolism;Global and overview maps;Signal transduction	1.18311	—
	A1848	MID2, MTL1; FLO11	mating pheromone-induced death protein 2; flocculation protein FLO11	ko04011//MAPK signaling pathway - yeast;ko00520//Amino sugar and nucleotide sugar metabolism;ko01100//Metabolic pathways	Metabolism;Environmental Information Processing	Signal transduction;Carbohydrate metabolism;Global and overview maps	0.674987	0.788328
	A3434	FLO11	flocculation protein FLO11	ko04011//MAPK signaling pathway - yeast	Environmental Information Processing	Signal transduction	0.671227	—
	A3766	FLO11	flocculation protein FLO11	ko04011//MAPK signaling pathway - yeast	Environmental Information Processing	Signal transduction	0.559457	—
	A1829	FLO11	flocculation protein FLO11	ko04011//MAPK signaling pathway - yeast	Environmental Information Processing	Signal transduction	0.420691	1.5734
	A5489	FLO11	flocculation protein FLO11	ko04011//MAPK signaling pathway - yeast	Environmental Information Processing	Signal transduction	-0.380709	—
	A6567	MUC2; FLO11	mucin-2; flocculation protein FLO11	ko04011//MAPK signaling pathway - yeast	Environmental Information Processing	Signal transduction	-1.41988	—
	A4288	MSB2; SARNP, CIP29, THO1	signaling mucin MSB2; SAP domain-containing ribonucleoprotein	ko04011//MAPK signaling pathway - yeast	Environmental Information Processing	Signal transduction	—	0.709341
	A6174	MSB2, WSC	signaling mucin MSB2, cell wall integrity and stress response component	ko04139//Mitophagy - yeast;ko04011//MAPK signaling pathway - yeast	Cellular Processes;Environmental Information Processing	Transport and catabolism;Signal transduction	—	-0.838052
	A6097	WSC; MSB2	cell wall integrity and stress response component; signaling mucin MSB2	ko04011//MAPK signaling pathway - yeast;ko04139//Mitophagy - yeast	Environmental Information Processing;Cellular Processes	Signal transduction;Transport and catabolism	—	-1.08979
	A3555	MSG5	tyrosine-protein phosphatase MSG5 [EC:3.1.3.48]	ko04011//MAPK signaling pathway - yeast	Environmental Information Processing	Signal transduction	—	4.91337
	A5077	STE12	transcription factor STE12	ko04011//MAPK signaling pathway - yeast	Environmental Information Processing	Signal transduction	—	0.4717
	A1279	FLO11; MID2, MTL1	flocculation protein FLO11; mating pheromone-induced death protein 2	ko04011//MAPK signaling pathway - yeast;ko00520//Amino sugar and nucleotide sugar metabolism;ko01100//Metabolic pathways	Metabolism;Environmental Information Processing	Global and overview maps;Carbohydrate metabolism;Signal transduction	—	0.868357
	A3324	FLO11	flocculation protein FLO11	ko04011//MAPK signaling pathway - yeast	Environmental Information Processing	Signal transduction	—	0.638642
	A4355	FLO11	flocculation protein FLO11	ko04011//MAPK signaling pathway - yeast	Environmental Information Processing	Signal transduction	—	-0.603825
Table S7 DEGs of phosphatidylinositol signaling system
Gene ID	Gene name	Function	Pathway Name	Level 1	Level 2	log2(30mT_3/CK_3)	log2(30mT_7/CK_7)
A2086	PIKFYVE, FAB1	1-phosphatidylinositol-3-phosphate 5-kinase	ko04070//Phosphatidylinositol signaling system	Metabolism;Environmental Information Processing;Cellular Processes	Signal transduction;Transport and catabolism;Global and overview maps;Carbohydrate metabolism	1.37287	—
A6757	PIKFYVE, FAB1	1-phosphatidylinositol-3-phosphate 5-kinase	ko04070//Phosphatidylinositol signaling system	Cellular Processes;Metabolism;Environmental Information Processing	Carbohydrate metabolism;Global and overview maps;Transport and catabolism;Signal transduction	0.993664	—
A4693	PIKFYVE, FAB1	1-phosphatidylinositol-3-phosphate 5-kinase	ko04071//Phosphatidylinositol signaling system	Cellular Processes;Metabolism;Environmental Information Processing;Organismal Systems	Carbohydrate metabolism;Transport and catabolism;Signal transduction;Global and overview maps;Aging	0.520469	—
A7301	PI4KB	phosphatidylinositol 4-kinase B	ko04072//Phosphatidylinositol signaling system	Metabolism;Cellular Processes;Environmental Information Processing	Transport and catabolism;Carbohydrate metabolism;Signal transduction;Global and overview maps	0.355893	—
A7193	PI4KB	phosphatidylinositol 4-kinase B	ko04073//Phosphatidylinositol signaling system	Environmental Information Processing;Metabolism	Signal transduction;Carbohydrate metabolism;Global and overview maps	—	0.621971
A2060	IPK1	inositol-pentakisphosphate 2-kinase	ko04070//Phosphatidylinositol signaling system	Environmental Information Processing;Metabolism	Signal transduction;Carbohydrate metabolism;Global and overview maps	0.858907	—
