# Supplementary material for: Effect of Static Magnetic Field on Monascus ruber M7 Based on Transcriptome Analysis
Source: J Fungi (Basel). 2021 Mar 30;7(4):256. doi: 10.3390/jof7040256 (PMC8066190; doi:10.3390/jof7040256)
Supplement: Supplementary file 1 [file jof-07-00256-s001.zip › jof-1163320-supplementary/Supplementary materials/Table S8 DEGs of transcription factors.xlsx]

## Sheet: Sheet1
	Table S8 DEGs of transcription factors
Categories	Gene ID	Gene name	Function	log2(30mT_3/CK_3)	log2(30mT_7/CK_7)
Zn2Cys6	A2728	RGT1	glucose transport transcription regulator RGT1	1.9836	—
	A6574	GAL4	transcriptional regulatory protein GAL4	1.8029	0.7741
	A7546	CAT8	transcriptional regulatory protein CAT8	1.2467	—
	A6178	UGA3	transcriptional activator protein UGA3	1.0375	—
	A0642	GAL4	transcriptional regulatory protein GAL4	0.6952	—
	A6006	PUT3	proline utilization trans-activator	0.6474	—
	A4814	GLIZ	C6 transcription factor GliZ	0.6238	—
	A3125	GAL4	transcriptional regulatory protein GAL4	—	0.6073
	A2518	speB	agmatinase [EC:3.5.3.11]	-2.9241	—
	A4702	GAL4	transcriptional regulatory protein GAL4	—	-0.5897
	A4333	PUT3	proline utilization trans-activator	—	-0.6696
	A1419	WOR2	white-opaque regulator 2	—	-1.0965
C6 zinc finger domain protein	A6552		unknown	1.4322	—
	A5652		unknown	1.3325	—
	A2127	MID2, MTL1	mating pheromone-induced death protein 2	0.9436	—
	A6590		unknown	—	-0.7452
C2H2 transcription facotor	A2220	NSF1, BCR1, DVRA	C2H2 transcription facotor	0.598123	—
Gti1/Pac2 family transcription factor	A5159	GTI1, PAC2, WOR1	Gti1/Pac2 family transcription factor	0.9846	—
GATA-factors	A6292	GATAF	GATA-binding protein, other eukaryote	1.209	—
Copper-fist transcription factor	A6222		copper-fist transcription factor	1.0818	—
Basal transcription factors	A2706	ERCC3, XPB	DNA excision repair protein ERCC-3	0.8689	—
NFYA, HAP2; nuclear transcription factor Y, alpha	A7632	NFYA	nuclear transcription factor Y, alpha	0.6913	—
ATF/CREB family transcription factor	A6818	SKO1, ATF1, PCR1	ATF/CREB family transcription factor	0.6799	—
Fungal transcriptional regulatory protein	A3724		unknown	-0.6915	—
Fungal specific transcription factor domain protein	A0481		unknown	-1.5107	—
Transcriptional activator HAC1	A3778	HAC1	transcriptional activator HAC1	—	0.9079
